# Supplementary material for: FastMM: an efficient toolbox for personalized constraint-based metabolic modeling
Source: BMC Bioinformatics. 2020 Feb 21;21:67. doi: 10.1186/s12859-020-3410-4 (PMC7035665; doi:10.1186/s12859-020-3410-4)
Supplement: Supplementary file 2 — Additional file 2 Table S2. Single gene knockout results between COBRA 3.0 and FastMM. [file 12859_2020_3410_MOESM2_ESM.xlsx]

## Sheet: Table S2
Table S2: Single gene knockout results between COBRA 3.0 and FastMM
Enterz_Gene	COBRA 3.0	FastMM	Difference(%)
54675.1	0	0	0
259230	0	0	0
686.1	1.68887	1.68887	0
8639.1	3.19806	3.19806	0
26.1	3.19806	3.19806	0
314.2	3.19806	3.19806	0
314.1	3.19806	3.19806	0
1591.1	3.19806	3.19806	0
1594.1	3.19806	3.19806	0
89874.1	3.19806	3.19806	0
92483.1	3.19806	3.19806	0
3948.2	3.19806	3.19806	0
55293.1	3.19806	3.19806	0
3945.1	3.19806	3.19806	0
3939.1	3.19806	3.19806	0
160287	3.19806	3.19806	0
3948.1	3.19806	3.19806	0
9123.1	3.19806	3.19806	0
9194.1	3.19806	3.19806	0
6566.1	3.19806	3.19806	0
57835.3	3.19806	3.19806	0
8671.1	3.19806	3.19806	0
57835.2	3.19806	3.19806	0
57835.1	3.19806	3.19806	0
57835.4	3.19806	3.19806	0
4967.1	3.19806	3.19806	0
1738.1	3.19806	3.19806	0
8050.1	3.19806	3.19806	0
1743.1	3.19806	3.19806	0
4967.2	3.19806	3.19806	0
130.1	3.19806	3.19806	0
127.1	3.19806	3.19806	0
125.1	3.19806	3.19806	0
124.1	3.19806	3.19806	0
131.1	3.19806	3.19806	0
126.1	3.19806	3.19806	0
128.1	3.19806	3.19806	0
137872	3.19806	3.19806	0
1312.1	3.19806	3.19806	0
1312.2	3.19806	3.19806	0
117247	3.19806	3.19806	0
218.1	3.19806	3.19806	0
222.1	3.19806	3.19806	0
220.1	3.19806	3.19806	0
221.1	3.19806	3.19806	0
3242.1	3.19806	3.19806	0
18.1	3.19806	3.19806	0
18.2	3.19806	3.19806	0
2531.1	3.19806	3.19806	0
23498.1	3.19806	3.19806	0
55268.1	3.19806	3.19806	0
51166.1	3.19806	3.19806	0
883.1	3.19806	3.19806	0
51166.2	3.19806	3.19806	0
1644.1	3.19806	3.19806	0
26275.1	3.19806	3.19806	0
26275.2	3.19806	3.19806	0
4128.1	3.19806	3.19806	0
4129.1	3.19806	3.19806	0
53.1	3.19806	3.19806	0
10165.1	3.19806	3.19806	0
8604.1	3.19806	3.19806	0
51380.1	3.19806	3.19806	0
2571.1	3.19806	3.19806	0
2572.1	3.19806	3.19806	0
2571.2	3.19806	3.19806	0
2805.1	3.19806	3.19806	0
2806.1	3.19806	3.19806	0
8659.1	3.19806	3.19806	0
8659.2	3.19806	3.19806	0
6799.1	3.19806	3.19806	0
6817.3	3.19806	3.19806	0
6799.2	3.19806	3.19806	0
6818.2	3.19806	3.19806	0
6817.2	3.19806	3.19806	0
6818.1	3.19806	3.19806	0
6817.1	3.19806	3.19806	0
6817.4	3.19806	3.19806	0
6818.3	3.19806	3.19806	0
6817.5	3.19806	3.19806	0
4363.1	3.19806	3.19806	0
6822.1	3.19806	3.19806	0
6573.1	3.19806	3.19806	0
6573.2	3.19806	3.19806	0
316.1	3.19806	3.19806	0
219.1	3.19806	3.19806	0
217.1	3.19806	3.19806	0
3620.1	3.19806	3.19806	0
6570.1	3.19806	3.19806	0
6571.1	3.19806	3.19806	0
2348.5	3.19806	3.19806	0
2348.3	3.19806	3.19806	0
2348.1	3.19806	3.19806	0
2348.6	3.19806	3.19806	0
2352.1	3.19806	3.19806	0
2348.4	3.19806	3.19806	0
2348.2	3.19806	3.19806	0
4123.1	3.19806	3.19806	0
4125.1	3.19806	3.19806	0
53947.1	3.19806	3.19806	0
51146.1	3.19806	3.19806	0
65985.1	3.19806	3.19806	0
28.1	3.19806	3.19806	0
223.1	3.19806	3.19806	0
206358	3.19806	3.19806	0
6529.1	3.19806	3.19806	0
6538.1	3.19806	3.19806	0
6540.1	3.19806	3.19806	0
6539.1	3.19806	3.19806	0
38.1	3.19806	3.19806	0
39.1	3.19806	3.19806	0
3030.1	3.19806	3.19806	0
3032.1	3.19806	3.19806	0
30.1	3.19806	3.19806	0
31.1	3.19806	3.19806	0
32.1	3.19806	3.19806	0
9197.1	3.19806	3.19806	0
55902.1	3.19806	3.19806	0
55902.2	3.19806	3.19806	0
84532.1	3.19806	3.19806	0
5973.1	3.19806	3.19806	0
64841.1	3.19806	3.19806	0
55577.1	3.19806	3.19806	0
5238.1	3.19806	3.19806	0
9487.1	3.19806	3.19806	0
162417	3.19806	3.19806	0
43.1	3.19806	3.19806	0
43.2	3.19806	3.19806	0
6572.1	3.19806	3.19806	0
47.1	3.19806	3.19806	0
47.2	3.19806	3.19806	0
54187.1	3.19806	3.19806	0
26503.1	3.19806	3.19806	0
36.1	3.19806	3.19806	0
34.1	3.19806	3.19806	0
80724.1	3.19806	3.19806	0
35.1	3.19806	3.19806	0
84129.1	3.19806	3.19806	0
27034.1	3.19806	3.19806	0
28976.1	3.19806	3.19806	0
3712.1	3.19806	3.19806	0
134526	3.19806	3.19806	0
51.1	3.19806	3.19806	0
51.2	3.19806	3.19806	0
2194.1	3.19806	3.19806	0
95.1	3.19806	3.19806	0
3658.1	3.19806	3.19806	0
48.1	3.19806	3.19806	0
50.1	3.19806	3.19806	0
8309.1	3.19806	3.19806	0
52.1	3.19806	3.19806	0
52.3	3.19806	3.19806	0
52.2	3.19806	3.19806	0
788.1	3.19806	3.19806	0
438.1	3.19806	3.19806	0
1571.1	3.19806	3.19806	0
112611	3.19806	3.19806	0
98.1	3.19806	3.19806	0
97.2	3.19806	3.19806	0
97.1	3.19806	3.19806	0
100.1	3.19806	3.19806	0
3177.1	3.19806	3.19806	0
55315.1	3.19806	3.19806	0
122481	3.19806	3.19806	0
203.1	3.19806	3.19806	0
26289.1	3.19806	3.19806	0
26289.2	3.19806	3.19806	0
205.3	3.19806	3.19806	0
205.1	3.19806	3.19806	0
204.1	3.19806	3.19806	0
204.3	3.19806	3.19806	0
204.2	3.19806	3.19806	0
205.2	3.19806	3.19806	0
50808.1	3.19806	3.19806	0
262.1	3.19806	3.19806	0
112.1	3.19806	3.19806	0
55811.1	3.19806	3.19806	0
109.1	3.19806	3.19806	0
112.2	3.19806	3.19806	0
114.1	3.19806	3.19806	0
108.1	3.19806	3.19806	0
113.1	3.19806	3.19806	0
107.1	3.19806	3.19806	0
196883	3.19806	3.19806	0
115.1	3.19806	3.19806	0
111.1	3.19806	3.19806	0
132.1	3.19806	3.19806	0
132.2	3.19806	3.19806	0
2030.1	3.19806	3.19806	0
9154.2	3.19806	3.19806	0
9154.1	3.19806	3.19806	0
64078.1	3.19806	3.19806	0
9153.1	3.19806	3.19806	0
11164.1	3.19806	3.19806	0
53343.1	3.19806	3.19806	0
53343.3	3.19806	3.19806	0
53343.2	3.19806	3.19806	0
952.1	3.19806	3.19806	0
353.1	3.19806	3.19806	0
1375.1	3.19806	3.19806	0
1375.3	3.19806	3.19806	0
1375.4	3.19806	3.19806	0
126129	3.19806	3.19806	0
1374.1	3.19806	3.19806	0
1375.2	3.19806	3.19806	0
1376.1	3.19806	3.19806	0
9061.1	3.19806	3.19806	0
9060.1	3.19806	3.19806	0
158.1	3.19806	3.19806	0
158.2	3.19806	3.19806	0
159.1	3.19806	3.19806	0
122622	3.19806	3.19806	0
122622	3.19806	3.19806	0
79369.1	3.19806	3.19806	0
10678.1	3.19806	3.19806	0
11041.1	3.19806	3.19806	0
146712	3.19806	3.19806	0
374907	3.19806	3.19806	0
93010.1	3.19806	3.19806	0
374907	3.19806	3.19806	0
10331.1	3.19806	3.19806	0
10678.2	3.19806	3.19806	0
51005.1	3.19806	3.19806	0
79814.1	3.19806	3.19806	0
10555.1	3.19806	3.19806	0
137964	3.19806	3.19806	0
56895.1	3.19806	3.19806	0
56894.2	3.19806	3.19806	0
56894.1	3.19806	3.19806	0
55326.1	3.19806	3.19806	0
10554.1	3.19806	3.19806	0
5832.1	3.19806	3.19806	0
8540.1	3.19806	3.19806	0
64902.1	3.19806	3.19806	0
64850.1	3.19806	3.19806	0
189.1	3.19806	3.19806	0
191.1	3.19806	3.19806	0
10768.2	3.19806	3.19806	0
10768.1	3.19806	3.19806	0
3074.1	3.19806	3.19806	0
3073.1	3.19806	3.19806	0
471.1	3.19806	3.19806	0
10606.1	3.19806	3.19806	0
8402.1	3.19806	3.19806	0
64849.1	3.19806	3.19806	0
64849.2	3.19806	3.19806	0
1645.1	3.19806	3.19806	0
1109.1	3.19806	3.19806	0
6718.1	3.19806	3.19806	0
6510.1	3.19806	3.19806	0
6509.1	3.19806	3.19806	0
56301.1	3.19806	3.19806	0
6520.1	3.19806	3.19806	0
11212.1	3.19806	3.19806	0
212.1	3.19806	3.19806	0
23464.1	3.19806	3.19806	0
211.2	3.19806	3.19806	0
211.1	3.19806	3.19806	0
54407.1	3.19806	3.19806	0
6542.1	3.19806	3.19806	0
11254.1	3.19806	3.19806	0
6541.1	3.19806	3.19806	0
81539.1	3.19806	3.19806	0
55089.1	3.19806	3.19806	0
84889.1	3.19806	3.19806	0
2875.1	3.19806	3.19806	0
84706.1	3.19806	3.19806	0
92745.1	3.19806	3.19806	0
10991.1	3.19806	3.19806	0
284273	3.19806	3.19806	0
284273	3.19806	3.19806	0
10327.1	3.19806	3.19806	0
10327.2	3.19806	3.19806	0
216.1	3.19806	3.19806	0
8854.2	3.19806	3.19806	0
501.1	3.19806	3.19806	0
8854.1	3.19806	3.19806	0
224.1	3.19806	3.19806	0
8854.3	3.19806	3.19806	0
248.1	3.19806	3.19806	0
251.1	3.19806	3.19806	0
249.1	3.19806	3.19806	0
250.1	3.19806	3.19806	0
239.1	3.19806	3.19806	0
242.1	3.19806	3.19806	0
247.1	3.19806	3.19806	0
246.1	3.19806	3.19806	0
240.1	3.19806	3.19806	0
8574.1	3.19806	3.19806	0
231.1	3.19806	3.19806	0
23600.1	3.19806	3.19806	0
23600.2	3.19806	3.19806	0
10020.1	3.19806	3.19806	0
115286	3.19806	3.19806	0
115286	3.19806	3.19806	0
115286	3.19806	3.19806	0
271.2	3.19806	3.19806	0
270.1	3.19806	3.19806	0
271.1	3.19806	3.19806	0
272.1	3.19806	3.19806	0
271.3	3.19806	3.19806	0
290.1	3.19806	3.19806	0
280.1	3.19806	3.19806	0
278.1	3.19806	3.19806	0
276.1	3.19806	3.19806	0
277.1	3.19806	3.19806	0
6519.1	3.19806	3.19806	0
11136.1	3.19806	3.19806	0
276.2	3.19806	3.19806	0
279.1	3.19806	3.19806	0
318.1	3.19806	3.19806	0
318.3	3.19806	3.19806	0
318.2	3.19806	3.19806	0
113451	3.19806	3.19806	0
9057.1	3.19806	3.19806	0
383.1	3.19806	3.19806	0
384.1	3.19806	3.19806	0
435.1	3.19806	3.19806	0
445.1	3.19806	3.19806	0
445.2	3.19806	3.19806	0
83884.1	3.19806	3.19806	0
10166.1	3.19806	3.19806	0
410.1	3.19806	3.19806	0
427.1	3.19806	3.19806	0
427.2	3.19806	3.19806	0
9962.2	3.19806	3.19806	0
9963.1	3.19806	3.19806	0
9962.1	3.19806	3.19806	0
9963.2	3.19806	3.19806	0
80150.1	3.19806	3.19806	0
440.1	3.19806	3.19806	0
440.3	3.19806	3.19806	0
440.2	3.19806	3.19806	0
790.1	3.19806	3.19806	0
6511.1	3.19806	3.19806	0
6505.1	3.19806	3.19806	0
6507.1	3.19806	3.19806	0
6506.1	3.19806	3.19806	0
6512.1	3.19806	3.19806	0
50617.1	3.19806	3.19806	0
533.1	3.19806	3.19806	0
527.1	3.19806	3.19806	0
8992.1	3.19806	3.19806	0
245972	3.19806	3.19806	0
9114.1	3.19806	3.19806	0
535.1	3.19806	3.19806	0
50617.3	3.19806	3.19806	0
10312.1	3.19806	3.19806	0
50617.2	3.19806	3.19806	0
23545.1	3.19806	3.19806	0
10312.2	3.19806	3.19806	0
51382.1	3.19806	3.19806	0
9296.1	3.19806	3.19806	0
529.1	3.19806	3.19806	0
245973	3.19806	3.19806	0
523.1	3.19806	3.19806	0
51606.1	3.19806	3.19806	0
9550.1	3.19806	3.19806	0
526.1	3.19806	3.19806	0
127124	3.19806	3.19806	0
525.1	3.19806	3.19806	0
90423.1	3.19806	3.19806	0
51606.2	3.19806	3.19806	0
51606.3	3.19806	3.19806	0
534.2	3.19806	3.19806	0
528.2	3.19806	3.19806	0
534.1	3.19806	3.19806	0
528.1	3.19806	3.19806	0
127124	3.19806	3.19806	0
954.1	3.19806	3.19806	0
954.2	3.19806	3.19806	0
953.1	3.19806	3.19806	0
956.1	3.19806	3.19806	0
955.1	3.19806	3.19806	0
957.1	3.19806	3.19806	0
513.1	3.19806	3.19806	0
498.2	3.19806	3.19806	0
506.1	3.19806	3.19806	0
509.2	3.19806	3.19806	0
514.1	3.19806	3.19806	0
513.2	3.19806	3.19806	0
514.2	3.19806	3.19806	0
509.1	3.19806	3.19806	0
498.1	3.19806	3.19806	0
498.3	3.19806	3.19806	0
10632.1	3.19806	3.19806	0
4905.1	3.19806	3.19806	0
10476.1	3.19806	3.19806	0
9551.3	3.19806	3.19806	0
522.5	3.19806	3.19806	0
516.2	3.19806	3.19806	0
521.1	3.19806	3.19806	0
515.1	3.19806	3.19806	0
518.3	3.19806	3.19806	0
515.2	3.19806	3.19806	0
10476.2	3.19806	3.19806	0
522.3	3.19806	3.19806	0
517.2	3.19806	3.19806	0
9551.2	3.19806	3.19806	0
518.2	3.19806	3.19806	0
9551.1	3.19806	3.19806	0
522.4	3.19806	3.19806	0
522.2	3.19806	3.19806	0
515.3	3.19806	3.19806	0
522.1	3.19806	3.19806	0
517.1	3.19806	3.19806	0
516.1	3.19806	3.19806	0
518.1	3.19806	3.19806	0
291.1	3.19806	3.19806	0
293.1	3.19806	3.19806	0
292.1	3.19806	3.19806	0
4126.1	3.19806	3.19806	0
8706.4	3.19806	3.19806	0
8706.1	3.19806	3.19806	0
8706.3	3.19806	3.19806	0
8706.2	3.19806	3.19806	0
8705.1	3.19806	3.19806	0
10317.4	3.19806	3.19806	0
10317.1	3.19806	3.19806	0
10317.3	3.19806	3.19806	0
10317.2	3.19806	3.19806	0
10317.5	3.19806	3.19806	0
84002.1	3.19806	3.19806	0
570.1	3.19806	3.19806	0
3141.1	3.19806	3.19806	0
140679	3.19806	3.19806	0
8424.1	3.19806	3.19806	0
53630.1	3.19806	3.19806	0
57733.1	3.19806	3.19806	0
622.2	3.19806	3.19806	0
622.3	3.19806	3.19806	0
622.1	3.19806	3.19806	0
56052.1	3.19806	3.19806	0
23743.1	3.19806	3.19806	0
635.1	3.19806	3.19806	0
10599.1	3.19806	3.19806	0
28234.1	3.19806	3.19806	0
645.1	3.19806	3.19806	0
644.1	3.19806	3.19806	0
9488.1	3.19806	3.19806	0
10380.1	3.19806	3.19806	0
8884.1	3.19806	3.19806	0
80704.1	3.19806	3.19806	0
51733.1	3.19806	3.19806	0
7108.1	3.19806	3.19806	0
549.1	3.19806	3.19806	0
1891.1	3.19806	3.19806	0
1962.1	3.19806	3.19806	0
50814.1	3.19806	3.19806	0
3295.1	3.19806	3.19806	0
6307.1	3.19806	3.19806	0
492.1	3.19806	3.19806	0
491.1	3.19806	3.19806	0
490.1	3.19806	3.19806	0
493.1	3.19806	3.19806	0
10257.1	3.19806	3.19806	0
10057.2	3.19806	3.19806	0
10057.1	3.19806	3.19806	0
847.1	3.19806	3.19806	0
6547.6	3.19806	3.19806	0
6547.4	3.19806	3.19806	0
6547.2	3.19806	3.19806	0
6546.1	3.19806	3.19806	0
6547.1	3.19806	3.19806	0
6547.5	3.19806	3.19806	0
6543.1	3.19806	3.19806	0
6547.3	3.19806	3.19806	0
166785	3.19806	3.19806	0
2538.1	3.19806	3.19806	0
57818.1	3.19806	3.19806	0
92579.1	3.19806	3.19806	0
1373.1	3.19806	3.19806	0
1373.2	3.19806	3.19806	0
873.1	3.19806	3.19806	0
10423.1	3.19806	3.19806	0
10423.2	3.19806	3.19806	0
1040.1	3.19806	3.19806	0
8760.1	3.19806	3.19806	0
10390.1	3.19806	3.19806	0
56994.1	3.19806	3.19806	0
64781.1	3.19806	3.19806	0
64781.2	3.19806	3.19806	0
10087.1	3.19806	3.19806	0
6565.1	3.19806	3.19806	0
9023.1	3.19806	3.19806	0
1103.4	3.19806	3.19806	0
1103.2	3.19806	3.19806	0
1103.3	3.19806	3.19806	0
1103.1	3.19806	3.19806	0
162466	3.19806	3.19806	0
5130.1	3.19806	3.19806	0
9468.1	3.19806	3.19806	0
6579.1	3.19806	3.19806	0
6554.1	3.19806	3.19806	0
6555.1	3.19806	3.19806	0
8714.3	3.19806	3.19806	0
8647.1	3.19806	3.19806	0
8714.2	3.19806	3.19806	0
8714.1	3.19806	3.19806	0
55349.1	3.19806	3.19806	0
1120.2	3.19806	3.19806	0
1119.1	3.19806	3.19806	0
1120.1	3.19806	3.19806	0
1119.2	3.19806	3.19806	0
60482.1	3.19806	3.19806	0
6582.1	3.19806	3.19806	0
6584.1	3.19806	3.19806	0
6582.2	3.19806	3.19806	0
6820.1	3.19806	3.19806	0
19.1	3.19806	3.19806	0
10948.1	3.19806	3.19806	0
27159.1	3.19806	3.19806	0
54682.1	3.19806	3.19806	0
1118.1	3.19806	3.19806	0
27159.2	3.19806	3.19806	0
171425	3.19806	3.19806	0
171425	3.19806	3.19806	0
9058.1	3.19806	3.19806	0
6576.1	3.19806	3.19806	0
1159.1	3.19806	3.19806	0
1160.1	3.19806	3.19806	0
1152.1	3.19806	3.19806	0
1158.1	3.19806	3.19806	0
5172.1	3.19806	3.19806	0
65010.1	3.19806	3.19806	0
65010.3	3.19806	3.19806	0
65010.2	3.19806	3.19806	0
10559.1	3.19806	3.19806	0
55907.1	3.19806	3.19806	0
8034.1	3.19806	3.19806	0
8824.1	3.19806	3.19806	0
51805.1	3.19806	3.19806	0
51004.1	3.19806	3.19806	0
51004.2	3.19806	3.19806	0
10229.1	3.19806	3.19806	0
9245.1	3.19806	3.19806	0
2650.1	3.19806	3.19806	0
51301.1	3.19806	3.19806	0
192134	3.19806	3.19806	0
1371.1	3.19806	3.19806	0
6535.1	3.19806	3.19806	0
386757	3.19806	3.19806	0
6583.1	3.19806	3.19806	0
1431.1	3.19806	3.19806	0
1431.2	3.19806	3.19806	0
1384.1	3.19806	3.19806	0
54677.1	3.19806	3.19806	0
1384.2	3.19806	3.19806	0
1384.3	3.19806	3.19806	0
1503.1	3.19806	3.19806	0
56474.1	3.19806	3.19806	0
56474.2	3.19806	3.19806	0
7384.1	3.19806	3.19806	0
7388.1	3.19806	3.19806	0
4519.1	3.19806	3.19806	0
10975.1	3.19806	3.19806	0
29796.2	3.19806	3.19806	0
7385.1	3.19806	3.19806	0
1537.1	3.19806	3.19806	0
7386.1	3.19806	3.19806	0
27089.1	3.19806	3.19806	0
7381.1	3.19806	3.19806	0
29796.1	3.19806	3.19806	0
8876.1	3.19806	3.19806	0
8875.2	3.19806	3.19806	0
55350.3	3.19806	3.19806	0
55350.2	3.19806	3.19806	0
8875.1	3.19806	3.19806	0
55350.1	3.19806	3.19806	0
AA081045.1	3.19806	3.19806	0
AI620219.1	3.19806	3.19806	0
AU149534.1	3.19806	3.19806	0
T83654.1	3.19806	3.19806	0
23428.1	3.19806	3.19806	0
23428.2	3.19806	3.19806	0
1036.1	3.19806	3.19806	0
124935	3.19806	3.19806	0
1491.1	3.19806	3.19806	0
1491.2	3.19806	3.19806	0
23657.1	3.19806	3.19806	0
875.1	3.19806	3.19806	0
978.1	3.19806	3.19806	0
57379.1	3.19806	3.19806	0
7371.1	3.19806	3.19806	0
83549.1	3.19806	3.19806	0
51727.1	3.19806	3.19806	0
9162.1	3.19806	3.19806	0
1607.1	3.19806	3.19806	0
8525.2	3.19806	3.19806	0
160851	3.19806	3.19806	0
1608.1	3.19806	3.19806	0
1607.2	3.19806	3.19806	0
8525.1	3.19806	3.19806	0
8527.1	3.19806	3.19806	0
1606.1	3.19806	3.19806	0
160851	3.19806	3.19806	0
8526.1	3.19806	3.19806	0
8525.3	3.19806	3.19806	0
8527.2	3.19806	3.19806	0
1609.1	3.19806	3.19806	0
1610.1	3.19806	3.19806	0
2745.1	3.19806	3.19806	0
51022.2	3.19806	3.19806	0
51022.1	3.19806	3.19806	0
8528.2	3.19806	3.19806	0
8528.1	3.19806	3.19806	0
1632.1	3.19806	3.19806	0
1633.1	3.19806	3.19806	0
1635.1	3.19806	3.19806	0
1638.1	3.19806	3.19806	0
6319.1	3.19806	3.19806	0
9415.1	3.19806	3.19806	0
3992.1	3.19806	3.19806	0
8694.1	3.19806	3.19806	0
84649.1	3.19806	3.19806	0
2987.1	3.19806	3.19806	0
1716.5	3.19806	3.19806	0
1716.1	3.19806	3.19806	0
1716.4	3.19806	3.19806	0
1716.2	3.19806	3.19806	0
1716.3	3.19806	3.19806	0
6515.1	3.19806	3.19806	0
6513.1	3.19806	3.19806	0
6517.1	3.19806	3.19806	0
8443.1	3.19806	3.19806	0
1718.1	3.19806	3.19806	0
1717.1	3.19806	3.19806	0
8560.1	3.19806	3.19806	0
8560.2	3.19806	3.19806	0
11309.1	3.19806	3.19806	0
6783.1	3.19806	3.19806	0
1719.1	3.19806	3.19806	0
1723.1	3.19806	3.19806	0
1807.1	3.19806	3.19806	0
1809.1	3.19806	3.19806	0
1808.1	3.19806	3.19806	0
5860.1	3.19806	3.19806	0
23539.1	3.19806	3.19806	0
9453.1	3.19806	3.19806	0
2224.1	3.19806	3.19806	0
29958.1	3.19806	3.19806	0
1787.3	3.19806	3.19806	0
1788.2	3.19806	3.19806	0
1786.1	3.19806	3.19806	0
1787.4	3.19806	3.19806	0
1787.6	3.19806	3.19806	0
1788.3	3.19806	3.19806	0
1789.4	3.19806	3.19806	0
1789.2	3.19806	3.19806	0
1789.1	3.19806	3.19806	0
1787.5	3.19806	3.19806	0
1789.3	3.19806	3.19806	0
1787.1	3.19806	3.19806	0
1788.4	3.19806	3.19806	0
1788.1	3.19806	3.19806	0
1787.2	3.19806	3.19806	0
60386.1	3.19806	3.19806	0
6185.1	3.19806	3.19806	0
1650.1	3.19806	3.19806	0
6184.1	3.19806	3.19806	0
1603.1	3.19806	3.19806	0
57171.1	3.19806	3.19806	0
29929.1	3.19806	3.19806	0
79053.1	3.19806	3.19806	0
79053.3	3.19806	3.19806	0
79053.2	3.19806	3.19806	0
84920.1	3.19806	3.19806	0
54344.2	3.19806	3.19806	0
8818.1	3.19806	3.19806	0
8813.1	3.19806	3.19806	0
8818.2	3.19806	3.19806	0
54344.1	3.19806	3.19806	0
10195.4	3.19806	3.19806	0
10195.1	3.19806	3.19806	0
10195.3	3.19806	3.19806	0
10195.2	3.19806	3.19806	0
79087.1	3.19806	3.19806	0
26002.1	3.19806	3.19806	0
1621.1	3.19806	3.19806	0
7299.1	3.19806	3.19806	0
6530.1	3.19806	3.19806	0
6531.1	3.19806	3.19806	0
6581.1	3.19806	3.19806	0
80347.1	3.19806	3.19806	0
669.2	3.19806	3.19806	0
5223.1	3.19806	3.19806	0
5224.2	3.19806	3.19806	0
5224.1	3.19806	3.19806	0
669.1	3.19806	3.19806	0
4597.1	3.19806	3.19806	0
64080.1	3.19806	3.19806	0
1841.1	3.19806	3.19806	0
1806.1	3.19806	3.19806	0
7083.1	3.19806	3.19806	0
7084.1	3.19806	3.19806	0
4860.1	3.19806	3.19806	0
151531	3.19806	3.19806	0
1854.1	3.19806	3.19806	0
10682.1	3.19806	3.19806	0
1892.1	3.19806	3.19806	0
13.1	3.19806	3.19806	0
64772.1	3.19806	3.19806	0
2023.1	3.19806	3.19806	0
2027.2	3.19806	3.19806	0
2027.1	3.19806	3.19806	0
2026.1	3.19806	3.19806	0
5833.1	3.19806	3.19806	0
28231.1	3.19806	3.19806	0
53919.1	3.19806	3.19806	0
28232.1	3.19806	3.19806	0
2109.2	3.19806	3.19806	0
2108.1	3.19806	3.19806	0
2109.1	3.19806	3.19806	0
2110.1	3.19806	3.19806	0
55500.1	3.19806	3.19806	0
55224.1	3.19806	3.19806	0
8790.1	3.19806	3.19806	0
2530.4	3.19806	3.19806	0
2530.1	3.19806	3.19806	0
2530.3	3.19806	3.19806	0
2530.2	3.19806	3.19806	0
2530.5	3.19806	3.19806	0
55301.1	3.19806	3.19806	0
2181.1	3.19806	3.19806	0
22305.2	3.19806	3.19806	0
2182.1	3.19806	3.19806	0
2180.1	3.19806	3.19806	0
2181.2	3.19806	3.19806	0
22305.1	3.19806	3.19806	0
51703.1	3.19806	3.19806	0
11001.1	3.19806	3.19806	0
2182.2	3.19806	3.19806	0
116285	3.19806	3.19806	0
5167.1	3.19806	3.19806	0
6785.1	3.19806	3.19806	0
1579.1	3.19806	3.19806	0
376497	3.19806	3.19806	0
10999.1	3.19806	3.19806	0
376497	3.19806	3.19806	0
11000.1	3.19806	3.19806	0
10998.1	3.19806	3.19806	0
226.2	3.19806	3.19806	0
226.1	3.19806	3.19806	0
226.3	3.19806	3.19806	0
230.1	3.19806	3.19806	0
229.1	3.19806	3.19806	0
2203.1	3.19806	3.19806	0
8789.1	3.19806	3.19806	0
5210.1	3.19806	3.19806	0
5207.1	3.19806	3.19806	0
5209.1	3.19806	3.19806	0
5208.1	3.19806	3.19806	0
2235.1	3.19806	3.19806	0
2235.2	3.19806	3.19806	0
10840.1	3.19806	3.19806	0
79901.1	3.19806	3.19806	0
197258	3.19806	3.19806	0
80308.1	3.19806	3.19806	0
80308.2	3.19806	3.19806	0
2356.1	3.19806	3.19806	0
29988.1	3.19806	3.19806	0
6514.1	3.19806	3.19806	0
155184	3.19806	3.19806	0
6518.1	3.19806	3.19806	0
66035.1	3.19806	3.19806	0
200010	3.19806	3.19806	0
10841.1	3.19806	3.19806	0
10841.2	3.19806	3.19806	0
10588.1	3.19806	3.19806	0
4522.1	3.19806	3.19806	0
286297	3.19806	3.19806	0
25902.1	3.19806	3.19806	0
2519.1	3.19806	3.19806	0
2517.1	3.19806	3.19806	0
2271.1	3.19806	3.19806	0
2184.1	3.19806	3.19806	0
1468.1	3.19806	3.19806	0
2523.1	3.19806	3.19806	0
2525.1	3.19806	3.19806	0
10690.1	3.19806	3.19806	0
85365.1	3.19806	3.19806	0
85365.2	3.19806	3.19806	0
9334.1	3.19806	3.19806	0
2683.1	3.19806	3.19806	0
8703.1	3.19806	3.19806	0
8704.2	3.19806	3.19806	0
8704.1	3.19806	3.19806	0
2819.1	3.19806	3.19806	0
2820.1	3.19806	3.19806	0
132789	3.19806	3.19806	0
10007.1	3.19806	3.19806	0
9563.1	3.19806	3.19806	0
2539.1	3.19806	3.19806	0
2542.1	3.19806	3.19806	0
2593.1	3.19806	3.19806	0
2593.2	3.19806	3.19806	0
9514.1	3.19806	3.19806	0
5476.1	3.19806	3.19806	0
2720.1	3.19806	3.19806	0
2588.1	3.19806	3.19806	0
4758.1	3.19806	3.19806	0
2581.1	3.19806	3.19806	0
2583.1	3.19806	3.19806	0
2584.1	3.19806	3.19806	0
2585.2	3.19806	3.19806	0
2585.1	3.19806	3.19806	0
55790.1	3.19806	3.19806	0
55454.1	3.19806	3.19806	0
79586.1	3.19806	3.19806	0
22856.1	3.19806	3.19806	0
337876	3.19806	3.19806	0
26290.1	3.19806	3.19806	0
79695.1	3.19806	3.19806	0
2589.1	3.19806	3.19806	0
50614.1	3.19806	3.19806	0
8693.1	3.19806	3.19806	0
55568.2	3.19806	3.19806	0
114805	3.19806	3.19806	0
11226.1	3.19806	3.19806	0
117248	3.19806	3.19806	0
11227.1	3.19806	3.19806	0
55568.1	3.19806	3.19806	0
2590.1	3.19806	3.19806	0
51809.1	3.19806	3.19806	0
79623.1	3.19806	3.19806	0
63917.1	3.19806	3.19806	0
2591.1	3.19806	3.19806	0
2592.1	3.19806	3.19806	0
2592.3	3.19806	3.19806	0
2592.2	3.19806	3.19806	0
81031.1	3.19806	3.19806	0
6523.1	3.19806	3.19806	0
126792	3.19806	3.19806	0
11285.1	3.19806	3.19806	0
7360.1	3.19806	3.19806	0
7359.1	3.19806	3.19806	0
7360.2	3.19806	3.19806	0
8972.1	3.19806	3.19806	0
2597.1	3.19806	3.19806	0
26330.1	3.19806	3.19806	0
2618.1	3.19806	3.19806	0
2618.2	3.19806	3.19806	0
175.1	3.19806	3.19806	0
2629.2	3.19806	3.19806	0
2629.3	3.19806	3.19806	0
2629.4	3.19806	3.19806	0
2629.5	3.19806	3.19806	0
2629.1	3.19806	3.19806	0
26301.1	3.19806	3.19806	0
4329.1	3.19806	3.19806	0
7915.1	3.19806	3.19806	0
7915.2	3.19806	3.19806	0
275.1	3.19806	3.19806	0
2731.1	3.19806	3.19806	0
2653.1	3.19806	3.19806	0
2651.1	3.19806	3.19806	0
55343.1	3.19806	3.19806	0
2673.1	3.19806	3.19806	0
9945.1	3.19806	3.19806	0
7264.1	3.19806	3.19806	0
8836.1	3.19806	3.19806	0
79017.1	3.19806	3.19806	0
8908.1	3.19806	3.19806	0
2998.1	3.19806	3.19806	0
2992.1	3.19806	3.19806	0
2997.1	3.19806	3.19806	0
2687.1	3.19806	3.19806	0
6470.1	3.19806	3.19806	0
6470.2	3.19806	3.19806	0
6472.1	3.19806	3.19806	0
2717.1	3.19806	3.19806	0
2632.1	3.19806	3.19806	0
2990.1	3.19806	3.19806	0
26035.1	3.19806	3.19806	0
54480.1	3.19806	3.19806	0
2131.1	3.19806	3.19806	0
2132.1	3.19806	3.19806	0
2132.2	3.19806	3.19806	0
27087.2	3.19806	3.19806	0
135152	3.19806	3.19806	0
27087.1	3.19806	3.19806	0
26229.1	3.19806	3.19806	0
4669.1	3.19806	3.19806	0
64579.1	3.19806	3.19806	0
3340.1	3.19806	3.19806	0
9348.1	3.19806	3.19806	0
8509.1	3.19806	3.19806	0
1798.1	3.19806	3.19806	0
1798.2	3.19806	3.19806	0
2137.1	3.19806	3.19806	0
2135.1	3.19806	3.19806	0
2134.1	3.19806	3.19806	0
56606.1	3.19806	3.19806	0
154091	3.19806	3.19806	0
11182.1	3.19806	3.19806	0
56606.2	3.19806	3.19806	0
144195	3.19806	3.19806	0
159963	3.19806	3.19806	0
6526.1	3.19806	3.19806	0
125206	3.19806	3.19806	0
6524.1	3.19806	3.19806	0
178.4	3.19806	3.19806	0
178.5	3.19806	3.19806	0
178.1	3.19806	3.19806	0
178.3	3.19806	3.19806	0
178.2	3.19806	3.19806	0
178.6	3.19806	3.19806	0
2752.1	3.19806	3.19806	0
51557.1	3.19806	3.19806	0
5834.1	3.19806	3.19806	0
5837.1	3.19806	3.19806	0
5836.1	3.19806	3.19806	0
2729.1	3.19806	3.19806	0
2730.1	3.19806	3.19806	0
2747.1	3.19806	3.19806	0
2746.1	3.19806	3.19806	0
2744.1	3.19806	3.19806	0
27165.2	3.19806	3.19806	0
27165.1	3.19806	3.19806	0
5471.1	3.19806	3.19806	0
83733.1	3.19806	3.19806	0
79751.1	3.19806	3.19806	0
2639.1	3.19806	3.19806	0
2639.2	3.19806	3.19806	0
57084.1	3.19806	3.19806	0
246213	3.19806	3.19806	0
57030.1	3.19806	3.19806	0
197257	3.19806	3.19806	0
197257	3.19806	3.19806	0
54363.1	3.19806	3.19806	0
51179.2	3.19806	3.19806	0
51179.1	3.19806	3.19806	0
2628.1	3.19806	3.19806	0
9380.1	3.19806	3.19806	0
2710.2	3.19806	3.19806	0
2712.1	3.19806	3.19806	0
2710.1	3.19806	3.19806	0
2713.1	3.19806	3.19806	0
3029.1	3.19806	3.19806	0
84264.2	3.19806	3.19806	0
84264.1	3.19806	3.19806	0
6536.1	3.19806	3.19806	0
6536.2	3.19806	3.19806	0
2762.1	3.19806	3.19806	0
2766.1	3.19806	3.19806	0
51292.1	3.19806	3.19806	0
51292.3	3.19806	3.19806	0
51292.2	3.19806	3.19806	0
8833.1	3.19806	3.19806	0
5226.1	3.19806	3.19806	0
27232.1	3.19806	3.19806	0
57678.1	3.19806	3.19806	0
284098	3.19806	3.19806	0
80055.1	3.19806	3.19806	0
93183.1	3.19806	3.19806	0
54965.1	3.19806	3.19806	0
2936.1	3.19806	3.19806	0
7001.3	3.19806	3.19806	0
5052.3	3.19806	3.19806	0
2877.1	3.19806	3.19806	0
2876.2	3.19806	3.19806	0
5052.2	3.19806	3.19806	0
2876.1	3.19806	3.19806	0
5052.1	3.19806	3.19806	0
7001.1	3.19806	3.19806	0
2879.1	3.19806	3.19806	0
7001.2	3.19806	3.19806	0
2878.1	3.19806	3.19806	0
257202	3.19806	3.19806	0
10935.1	3.19806	3.19806	0
10935.2	3.19806	3.19806	0
2937.1	3.19806	3.19806	0
2679.1	3.19806	3.19806	0
2678.1	3.19806	3.19806	0
2678.3	3.19806	3.19806	0
2678.2	3.19806	3.19806	0
2643.1	3.19806	3.19806	0
2977.1	3.19806	3.19806	0
2983.1	3.19806	3.19806	0
4882.2	3.19806	3.19806	0
2982.1	3.19806	3.19806	0
2974.1	3.19806	3.19806	0
2986.1	3.19806	3.19806	0
4882.1	3.19806	3.19806	0
2984.1	3.19806	3.19806	0
4881.1	3.19806	3.19806	0
3000.1	3.19806	3.19806	0
9615.1	3.19806	3.19806	0
3251.1	3.19806	3.19806	0
761.1	3.19806	3.19806	0
771.1	3.19806	3.19806	0
377677	3.19806	3.19806	0
762.1	3.19806	3.19806	0
766.2	3.19806	3.19806	0
23632.1	3.19806	3.19806	0
766.1	3.19806	3.19806	0
771.2	3.19806	3.19806	0
759.1	3.19806	3.19806	0
768.1	3.19806	3.19806	0
760.1	3.19806	3.19806	0
763.1	3.19806	3.19806	0
11238.1	3.19806	3.19806	0
23556.1	3.19806	3.19806	0
23556.2	3.19806	3.19806	0
55650.1	3.19806	3.19806	0
53905.1	3.19806	3.19806	0
50506.1	3.19806	3.19806	0
53905.2	3.19806	3.19806	0
343.1	3.19806	3.19806	0
84720.2	3.19806	3.19806	0
5281.1	3.19806	3.19806	0
84720.1	3.19806	3.19806	0
5281.2	3.19806	3.19806	0
80235.1	3.19806	3.19806	0
54872.1	3.19806	3.19806	0
10026.1	3.19806	3.19806	0
8733.1	3.19806	3.19806	0
128869	3.19806	3.19806	0
94005.1	3.19806	3.19806	0
51604.1	3.19806	3.19806	0
3028.1	3.19806	3.19806	0
3033.1	3.19806	3.19806	0
3038.2	3.19806	3.19806	0
3036.1	3.19806	3.19806	0
3038.1	3.19806	3.19806	0
3037.1	3.19806	3.19806	0
27235.1	3.19806	3.19806	0
6522.1	3.19806	3.19806	0
83697.1	3.19806	3.19806	0
6521.1	3.19806	3.19806	0
6508.2	3.19806	3.19806	0
6508.1	3.19806	3.19806	0
3098.3	3.19806	3.19806	0
80201.1	3.19806	3.19806	0
2645.3	3.19806	3.19806	0
3098.4	3.19806	3.19806	0
3099.1	3.19806	3.19806	0
2645.2	3.19806	3.19806	0
3098.5	3.19806	3.19806	0
2645.1	3.19806	3.19806	0
3098.1	3.19806	3.19806	0
3101.1	3.19806	3.19806	0
3098.2	3.19806	3.19806	0
3081.1	3.19806	3.19806	0
11112.1	3.19806	3.19806	0
3034.1	3.19806	3.19806	0
3067.1	3.19806	3.19806	0
495.1	3.19806	3.19806	0
496.1	3.19806	3.19806	0
8942.1	3.19806	3.19806	0
3145.1	3.19806	3.19806	0
3156.1	3.19806	3.19806	0
3157.1	3.19806	3.19806	0
3157.2	3.19806	3.19806	0
3158.1	3.19806	3.19806	0
3155.1	3.19806	3.19806	0
54511.1	3.19806	3.19806	0
3162.1	3.19806	3.19806	0
3163.1	3.19806	3.19806	0
26062.1	3.19806	3.19806	0
6448.1	3.19806	3.19806	0
3290.2	3.19806	3.19806	0
3290.1	3.19806	3.19806	0
3291.1	3.19806	3.19806	0
3292.1	3.19806	3.19806	0
7923.1	3.19806	3.19806	0
3294.1	3.19806	3.19806	0
51478.1	3.19806	3.19806	0
3283.1	3.19806	3.19806	0
3284.1	3.19806	3.19806	0
80270.1	3.19806	3.19806	0
9016.1	3.19806	3.19806	0
7352.2	3.19806	3.19806	0
7352.1	3.19806	3.19806	0
7351.1	3.19806	3.19806	0
9016.2	3.19806	3.19806	0
7350.1	3.19806	3.19806	0
9481.1	3.19806	3.19806	0
57026.1	3.19806	3.19806	0
3421.2	3.19806	3.19806	0
3420.3	3.19806	3.19806	0
3419.1	3.19806	3.19806	0
3420.1	3.19806	3.19806	0
3421.1	3.19806	3.19806	0
3420.2	3.19806	3.19806	0
3417.1	3.19806	3.19806	0
3418.1	3.19806	3.19806	0
7173.4	3.19806	3.19806	0
7173.1	3.19806	3.19806	0
7173.3	3.19806	3.19806	0
7173.2	3.19806	3.19806	0
7173.5	3.19806	3.19806	0
3425.1	3.19806	3.19806	0
586.1	3.19806	3.19806	0
587.1	3.19806	3.19806	0
8501.1	3.19806	3.19806	0
3614.1	3.19806	3.19806	0
3615.1	3.19806	3.19806	0
3614.2	3.19806	3.19806	0
55586.1	3.19806	3.19806	0
114134	3.19806	3.19806	0
3422.1	3.19806	3.19806	0
91734.1	3.19806	3.19806	0
160728	3.19806	3.19806	0
8802.1	3.19806	3.19806	0
8801.1	3.19806	3.19806	0
8803.1	3.19806	3.19806	0
6560.1	3.19806	3.19806	0
10723.1	3.19806	3.19806	0
9990.1	3.19806	3.19806	0
57468.1	3.19806	3.19806	0
3795.1	3.19806	3.19806	0
3795.2	3.19806	3.19806	0
84679.1	3.19806	3.19806	0
23315.1	3.19806	3.19806	0
8564.1	3.19806	3.19806	0
3938.1	3.19806	3.19806	0
3931.1	3.19806	3.19806	0
2739.1	3.19806	3.19806	0
124637	3.19806	3.19806	0
366.1	3.19806	3.19806	0
11283.1	3.19806	3.19806	0
4047.1	3.19806	3.19806	0
5321.1	3.19806	3.19806	0
1178.1	3.19806	3.19806	0
29124.1	3.19806	3.19806	0
51268.1	3.19806	3.19806	0
4023.1	3.19806	3.19806	0
3990.1	3.19806	3.19806	0
11343.1	3.19806	3.19806	0
11343.2	3.19806	3.19806	0
50487.1	3.19806	3.19806	0
9388.1	3.19806	3.19806	0
5407.1	3.19806	3.19806	0
8513.1	3.19806	3.19806	0
5408.1	3.19806	3.19806	0
5406.1	3.19806	3.19806	0
9227.1	3.19806	3.19806	0
6309.1	3.19806	3.19806	0
4048.1	3.19806	3.19806	0
4056.1	3.19806	3.19806	0
4259.1	3.19806	3.19806	0
4056.2	3.19806	3.19806	0
4258.1	3.19806	3.19806	0
80854.1	3.19806	3.19806	0
58508.2	3.19806	3.19806	0
79723.1	3.19806	3.19806	0
10919.1	3.19806	3.19806	0
9869.1	3.19806	3.19806	0
84444.1	3.19806	3.19806	0
83852.1	3.19806	3.19806	0
6839.1	3.19806	3.19806	0
10919.2	3.19806	3.19806	0
79813.1	3.19806	3.19806	0
58508.1	3.19806	3.19806	0
387893	3.19806	3.19806	0
4124.1	3.19806	3.19806	0
4122.1	3.19806	3.19806	0
4245.1	3.19806	3.19806	0
11320.1	3.19806	3.19806	0
11282.2	3.19806	3.19806	0
11282.1	3.19806	3.19806	0
4248.1	3.19806	3.19806	0
4249.1	3.19806	3.19806	0
4247.1	3.19806	3.19806	0
2954.1	3.19806	3.19806	0
2954.3	3.19806	3.19806	0
2954.2	3.19806	3.19806	0
2595.1	3.19806	3.19806	0
2548.1	3.19806	3.19806	0
11253.1	3.19806	3.19806	0
29926.2	3.19806	3.19806	0
29926.1	3.19806	3.19806	0
29925.2	3.19806	3.19806	0
29925.1	3.19806	3.19806	0
4351.1	3.19806	3.19806	0
56922.1	3.19806	3.19806	0
64087.1	3.19806	3.19806	0
23417.1	3.19806	3.19806	0
27349.2	3.19806	3.19806	0
27349.1	3.19806	3.19806	0
4357.1	3.19806	3.19806	0
130752	3.19806	3.19806	0
4190.1	3.19806	3.19806	0
4191.1	3.19806	3.19806	0
4200.1	3.19806	3.19806	0
4199.1	3.19806	3.19806	0
10873.1	3.19806	3.19806	0
1557.1	3.19806	3.19806	0
1543.1	3.19806	3.19806	0
1545.1	3.19806	3.19806	0
1544.1	3.19806	3.19806	0
4143.1	3.19806	3.19806	0
27430.2	3.19806	3.19806	0
4144.1	3.19806	3.19806	0
27430.1	3.19806	3.19806	0
8140.1	3.19806	3.19806	0
4548.1	3.19806	3.19806	0
4598.1	3.19806	3.19806	0
7841.1	3.19806	3.19806	0
253430	3.19806	3.19806	0
3635.1	3.19806	3.19806	0
8867.2	3.19806	3.19806	0
3636.1	3.19806	3.19806	0
27124.2	3.19806	3.19806	0
8867.1	3.19806	3.19806	0
27124.1	3.19806	3.19806	0
3633.1	3.19806	3.19806	0
56623.1	3.19806	3.19806	0
3632.1	3.19806	3.19806	0
3628.1	3.19806	3.19806	0
3706.1	3.19806	3.19806	0
80271.1	3.19806	3.19806	0
3707.1	3.19806	3.19806	0
3612.1	3.19806	3.19806	0
3613.1	3.19806	3.19806	0
51477.1	3.19806	3.19806	0
3631.2	3.19806	3.19806	0
3631.1	3.19806	3.19806	0
8821.1	3.19806	3.19806	0
4121.1	3.19806	3.19806	0
57134.1	3.19806	3.19806	0
10905.1	3.19806	3.19806	0
84693.1	3.19806	3.19806	0
4594.1	3.19806	3.19806	0
116255	3.19806	3.19806	0
80168.1	3.19806	3.19806	0
4507.1	3.19806	3.19806	0
1.00288e+08	3.19806	3.19806	0
441024	3.19806	3.19806	0
10797.1	3.19806	3.19806	0
56913.1	3.19806	3.19806	0
443.1	3.19806	3.19806	0
91703.1	3.19806	3.19806	0
4715.1	3.19806	3.19806	0
4720.1	3.19806	3.19806	0
4719.1	3.19806	3.19806	0
55967.1	3.19806	3.19806	0
4700.1	3.19806	3.19806	0
4709.1	3.19806	3.19806	0
4710.1	3.19806	3.19806	0
4726.1	3.19806	3.19806	0
4696.1	3.19806	3.19806	0
4718.1	3.19806	3.19806	0
4694.1	3.19806	3.19806	0
374291	3.19806	3.19806	0
4728.1	3.19806	3.19806	0
4717.1	3.19806	3.19806	0
4731.1	3.19806	3.19806	0
4705.1	3.19806	3.19806	0
4725.1	3.19806	3.19806	0
4716.1	3.19806	3.19806	0
4537.1	3.19806	3.19806	0
4722.1	3.19806	3.19806	0
7991.1	3.19806	3.19806	0
4541.1	3.19806	3.19806	0
4539.1	3.19806	3.19806	0
4712.1	3.19806	3.19806	0
4707.1	3.19806	3.19806	0
4701.1	3.19806	3.19806	0
4723.1	3.19806	3.19806	0
4698.1	3.19806	3.19806	0
4538.1	3.19806	3.19806	0
4697.1	3.19806	3.19806	0
51079.1	3.19806	3.19806	0
4714.1	3.19806	3.19806	0
4704.1	3.19806	3.19806	0
4711.1	3.19806	3.19806	0
126328	3.19806	3.19806	0
4724.1	3.19806	3.19806	0
4713.1	3.19806	3.19806	0
4536.1	3.19806	3.19806	0
4695.1	3.19806	3.19806	0
4702.1	3.19806	3.19806	0
4708.1	3.19806	3.19806	0
4706.1	3.19806	3.19806	0
4535.1	3.19806	3.19806	0
4540.1	3.19806	3.19806	0
4729.1	3.19806	3.19806	0
4712.2	3.19806	3.19806	0
4731.2	3.19806	3.19806	0
7991.2	3.19806	3.19806	0
65220.1	3.19806	3.19806	0
55191.1	3.19806	3.19806	0
4668.1	3.19806	3.19806	0
9498.1	3.19806	3.19806	0
57282.1	3.19806	3.19806	0
6528.1	3.19806	3.19806	0
481.1	3.19806	3.19806	0
478.1	3.19806	3.19806	0
477.1	3.19806	3.19806	0
23439.1	3.19806	3.19806	0
483.1	3.19806	3.19806	0
476.1	3.19806	3.19806	0
480.1	3.19806	3.19806	0
482.1	3.19806	3.19806	0
389015	3.19806	3.19806	0
6548.1	3.19806	3.19806	0
6550.1	3.19806	3.19806	0
6549.1	3.19806	3.19806	0
6553.1	3.19806	3.19806	0
84735.1	3.19806	3.19806	0
6559.1	3.19806	3.19806	0
123041	3.19806	3.19806	0
57419.1	3.19806	3.19806	0
9187.1	3.19806	3.19806	0
123041	3.19806	3.19806	0
25769.1	3.19806	3.19806	0
123041	3.19806	3.19806	0
124583	3.19806	3.19806	0
9583.1	3.19806	3.19806	0
4832.1	3.19806	3.19806	0
10201.1	3.19806	3.19806	0
4831.1	3.19806	3.19806	0
4830.1	3.19806	3.19806	0
29922.2	3.19806	3.19806	0
4830.2	3.19806	3.19806	0
29922.1	3.19806	3.19806	0
4833.1	3.19806	3.19806	0
57127.1	3.19806	3.19806	0
6005.1	3.19806	3.19806	0
6557.1	3.19806	3.19806	0
6558.1	3.19806	3.19806	0
349565	3.19806	3.19806	0
64802.1	3.19806	3.19806	0
23057.1	3.19806	3.19806	0
23057.2	3.19806	3.19806	0
4837.1	3.19806	3.19806	0
5409.1	3.19806	3.19806	0
4846.1	3.19806	3.19806	0
201288	3.19806	3.19806	0
4842.1	3.19806	3.19806	0
4843.2	3.19806	3.19806	0
4843.1	3.19806	3.19806	0
645740	3.19806	3.19806	0
55808.1	3.19806	3.19806	0
22978.1	3.19806	3.19806	0
30833.1	3.19806	3.19806	0
93034.2	3.19806	3.19806	0
93034.1	3.19806	3.19806	0
56953.1	3.19806	3.19806	0
51251.1	3.19806	3.19806	0
4907.1	3.19806	3.19806	0
3704.1	3.19806	3.19806	0
3704.2	3.19806	3.19806	0
6476.1	3.19806	3.19806	0
5009.1	3.19806	3.19806	0
5019.1	3.19806	3.19806	0
64064.1	3.19806	3.19806	0
1629.1	3.19806	3.19806	0
594.1	3.19806	3.19806	0
593.1	3.19806	3.19806	0
594.2	3.19806	3.19806	0
7372.1	3.19806	3.19806	0
26873.1	3.19806	3.19806	0
4953.1	3.19806	3.19806	0
4942.1	3.19806	3.19806	0
1836.1	3.19806	3.19806	0
10861.1	3.19806	3.19806	0
10861.3	3.19806	3.19806	0
10861.2	3.19806	3.19806	0
1811.1	3.19806	3.19806	0
1583.1	3.19806	3.19806	0
1584.1	3.19806	3.19806	0
1585.1	3.19806	3.19806	0
1586.1	3.19806	3.19806	0
1588.1	3.19806	3.19806	0
1588.2	3.19806	3.19806	0
1589.1	3.19806	3.19806	0
1593.1	3.19806	3.19806	0
1553.1	3.19806	3.19806	0
1548.1	3.19806	3.19806	0
1562.1	3.19806	3.19806	0
1558.1	3.19806	3.19806	0
1558.2	3.19806	3.19806	0
1559.1	3.19806	3.19806	0
1565.1	3.19806	3.19806	0
1572.1	3.19806	3.19806	0
51302.1	3.19806	3.19806	0
1576.1	3.19806	3.19806	0
64816.1	3.19806	3.19806	0
64816.3	3.19806	3.19806	0
64816.2	3.19806	3.19806	0
1577.1	3.19806	3.19806	0
1551.1	3.19806	3.19806	0
10858.1	3.19806	3.19806	0
66002.1	3.19806	3.19806	0
4051.1	3.19806	3.19806	0
8529.1	3.19806	3.19806	0
1581.1	3.19806	3.19806	0
9420.1	3.19806	3.19806	0
1582.1	3.19806	3.19806	0
5831.1	3.19806	3.19806	0
5831.2	3.19806	3.19806	0
5051.1	3.19806	3.19806	0
5049.1	3.19806	3.19806	0
5050.1	3.19806	3.19806	0
5048.1	3.19806	3.19806	0
7941.1	3.19806	3.19806	0
347734	3.19806	3.19806	0
57194.1	3.19806	3.19806	0
5338.1	3.19806	3.19806	0
5337.1	3.19806	3.19806	0
130013	3.19806	3.19806	0
5352.2	3.19806	3.19806	0
5351.1	3.19806	3.19806	0
8985.1	3.19806	3.19806	0
5352.1	3.19806	3.19806	0
5091.1	3.19806	3.19806	0
5091.2	3.19806	3.19806	0
5244.1	3.19806	3.19806	0
5244.3	3.19806	3.19806	0
5244.2	3.19806	3.19806	0
5139.1	3.19806	3.19806	0
5142.1	3.19806	3.19806	0
5151.3	3.19806	3.19806	0
5153.1	3.19806	3.19806	0
5150.2	3.19806	3.19806	0
5143.1	3.19806	3.19806	0
5150.1	3.19806	3.19806	0
5137.1	3.19806	3.19806	0
5144.1	3.19806	3.19806	0
5136.2	3.19806	3.19806	0
5140.2	3.19806	3.19806	0
5151.2	3.19806	3.19806	0
10846.1	3.19806	3.19806	0
5151.5	3.19806	3.19806	0
5140.1	3.19806	3.19806	0
5141.1	3.19806	3.19806	0
5138.1	3.19806	3.19806	0
5136.1	3.19806	3.19806	0
5151.4	3.19806	3.19806	0
5151.1	3.19806	3.19806	0
27115.1	3.19806	3.19806	0
50940.1	3.19806	3.19806	0
8622.1	3.19806	3.19806	0
5146.1	3.19806	3.19806	0
5152.17	3.19806	3.19806	0
5152.6	3.19806	3.19806	0
5152.11	3.19806	3.19806	0
5152.2	3.19806	3.19806	0
8654.2	3.19806	3.19806	0
5152.1	3.19806	3.19806	0
5145.1	3.19806	3.19806	0
5158.1	3.19806	3.19806	0
5149.1	3.19806	3.19806	0
5152.12	3.19806	3.19806	0
5152.15	3.19806	3.19806	0
5152.5	3.19806	3.19806	0
5152.2	3.19806	3.19806	0
5152.19	3.19806	3.19806	0
5152.16	3.19806	3.19806	0
8654.3	3.19806	3.19806	0
5152.14	3.19806	3.19806	0
5152.13	3.19806	3.19806	0
5152.7	3.19806	3.19806	0
5152.3	3.19806	3.19806	0
8654.1	3.19806	3.19806	0
5152.18	3.19806	3.19806	0
5147.1	3.19806	3.19806	0
5148.1	3.19806	3.19806	0
5152.4	3.19806	3.19806	0
5152.1	3.19806	3.19806	0
5161.1	3.19806	3.19806	0
5162.1	3.19806	3.19806	0
1737.1	3.19806	3.19806	0
5160.1	3.19806	3.19806	0
55163.1	3.19806	3.19806	0
10396.1	3.19806	3.19806	0
5105.1	3.19806	3.19806	0
5106.1	3.19806	3.19806	0
8310.1	3.19806	3.19806	0
10400.2	3.19806	3.19806	0
10400.1	3.19806	3.19806	0
10400.3	3.19806	3.19806	0
5214.1	3.19806	3.19806	0
5211.2	3.19806	3.19806	0
5211.1	3.19806	3.19806	0
5213.1	3.19806	3.19806	0
26227.1	3.19806	3.19806	0
5730.1	3.19806	3.19806	0
27306.1	3.19806	3.19806	0
80142.4	3.19806	3.19806	0
80142.2	3.19806	3.19806	0
9536.1	3.19806	3.19806	0
80142.1	3.19806	3.19806	0
9536.2	3.19806	3.19806	0
80142.3	3.19806	3.19806	0
2821.1	3.19806	3.19806	0
5740.1	3.19806	3.19806	0
5230.1	3.19806	3.19806	0
375056	3.19806	3.19806	0
5232.1	3.19806	3.19806	0
25796.1	3.19806	3.19806	0
5240.1	3.19806	3.19806	0
5236.1	3.19806	3.19806	0
55276.1	3.19806	3.19806	0
9489.1	3.19806	3.19806	0
5743.1	3.19806	3.19806	0
5742.1	3.19806	3.19806	0
113235	3.19806	3.19806	0
6898.1	3.19806	3.19806	0
5053.1	3.19806	3.19806	0
5264.1	3.19806	3.19806	0
5728.1	3.19806	3.19806	0
8871.1	3.19806	3.19806	0
8394.1	3.19806	3.19806	0
23396.1	3.19806	3.19806	0
8395.1	3.19806	3.19806	0
55361.1	3.19806	3.19806	0
5297.1	3.19806	3.19806	0
5298.1	3.19806	3.19806	0
5291.1	3.19806	3.19806	0
5295.3	3.19806	3.19806	0
5293.1	3.19806	3.19806	0
8503.1	3.19806	3.19806	0
5296.1	3.19806	3.19806	0
5290.1	3.19806	3.19806	0
5295.1	3.19806	3.19806	0
5295.2	3.19806	3.19806	0
10870.1	3.19806	3.19806	0
5294.1	3.19806	3.19806	0
23533.1	3.19806	3.19806	0
4952.1	3.19806	3.19806	0
4952.2	3.19806	3.19806	0
23236.2	3.19806	3.19806	0
5336.1	3.19806	3.19806	0
9651.1	3.19806	3.19806	0
113026	3.19806	3.19806	0
89869.1	3.19806	3.19806	0
84812.1	3.19806	3.19806	0
5330.1	3.19806	3.19806	0
5335.1	3.19806	3.19806	0
51196.1	3.19806	3.19806	0
5333.1	3.19806	3.19806	0
5332.2	3.19806	3.19806	0
5331.1	3.19806	3.19806	0
5335.2	3.19806	3.19806	0
5334.1	3.19806	3.19806	0
5332.1	3.19806	3.19806	0
257068	3.19806	3.19806	0
23236.1	3.19806	3.19806	0
23007.1	3.19806	3.19806	0
5287.1	3.19806	3.19806	0
5286.1	3.19806	3.19806	0
5288.1	3.19806	3.19806	0
200576	3.19806	3.19806	0
8396.1	3.19806	3.19806	0
200576	3.19806	3.19806	0
79837.1	3.19806	3.19806	0
8396.2	3.19806	3.19806	0
5305.1	3.19806	3.19806	0
200576	3.19806	3.19806	0
5289.1	3.19806	3.19806	0
5279.1	3.19806	3.19806	0
51227.2	3.19806	3.19806	0
5283.1	3.19806	3.19806	0
5277.2	3.19806	3.19806	0
9091.1	3.19806	3.19806	0
51227.1	3.19806	3.19806	0
9091.2	3.19806	3.19806	0
5277.3	3.19806	3.19806	0
5279.2	3.19806	3.19806	0
5277.1	3.19806	3.19806	0
51227.3	3.19806	3.19806	0
5250.4	3.19806	3.19806	0
5250.1	3.19806	3.19806	0
5250.3	3.19806	3.19806	0
5250.2	3.19806	3.19806	0
10050.1	3.19806	3.19806	0
10786.1	3.19806	3.19806	0
10246.1	3.19806	3.19806	0
6568.1	3.19806	3.19806	0
6569.1	3.19806	3.19806	0
10568.1	3.19806	3.19806	0
2544.1	3.19806	3.19806	0
8398.1	3.19806	3.19806	0
5320.1	3.19806	3.19806	0
8398.2	3.19806	3.19806	0
5322.1	3.19806	3.19806	0
5319.1	3.19806	3.19806	0
81579.1	3.19806	3.19806	0
64600.1	3.19806	3.19806	0
26279.1	3.19806	3.19806	0
8399.1	3.19806	3.19806	0
30814.1	3.19806	3.19806	0
60559.1	3.19806	3.19806	0
28972.1	3.19806	3.19806	0
90701.1	3.19806	3.19806	0
9789.1	3.19806	3.19806	0
23478.1	3.19806	3.19806	0
5372.1	3.19806	3.19806	0
5373.1	3.19806	3.19806	0
10654.1	3.19806	3.19806	0
117283	3.19806	3.19806	0
9807.2	3.19806	3.19806	0
9807.1	3.19806	3.19806	0
51447.3	3.19806	3.19806	0
51447.4	3.19806	3.19806	0
51447.6	3.19806	3.19806	0
51447.5	3.19806	3.19806	0
51447.1	3.19806	3.19806	0
51447.2	3.19806	3.19806	0
79646.1	3.19806	3.19806	0
80025.2	3.19806	3.19806	0
53354.1	3.19806	3.19806	0
53354.3	3.19806	3.19806	0
80025.1	3.19806	3.19806	0
53354.2	3.19806	3.19806	0
80025.3	3.19806	3.19806	0
80025.4	3.19806	3.19806	0
55229.1	3.19806	3.19806	0
80025.5	3.19806	3.19806	0
5464.1	3.19806	3.19806	0
27068.4	3.19806	3.19806	0
27068.1	3.19806	3.19806	0
27068.3	3.19806	3.19806	0
27068.2	3.19806	3.19806	0
8612.1	3.19806	3.19806	0
8611.1	3.19806	3.19806	0
8613.1	3.19806	3.19806	0
8611.2	3.19806	3.19806	0
210.1	3.19806	3.19806	0
210.2	3.19806	3.19806	0
60490.1	3.19806	3.19806	0
5096.1	3.19806	3.19806	0
5095.1	3.19806	3.19806	0
79717.1	3.19806	3.19806	0
5498.1	3.19806	3.19806	0
8288.1	3.19806	3.19806	0
4353.1	3.19806	3.19806	0
5198.1	3.19806	3.19806	0
6820.2	3.19806	3.19806	0
5625.1	3.19806	3.19806	0
5033.1	3.19806	3.19806	0
5034.1	3.19806	3.19806	0
8974.1	3.19806	3.19806	0
58510.1	3.19806	3.19806	0
6578.1	3.19806	3.19806	0
6580.1	3.19806	3.19806	0
221823	3.19806	3.19806	0
5631.1	3.19806	3.19806	0
221823	3.19806	3.19806	0
5634.1	3.19806	3.19806	0
23761.1	3.19806	3.19806	0
29968.1	3.19806	3.19806	0
29968.2	3.19806	3.19806	0
8781.1	3.19806	3.19806	0
5723.1	3.19806	3.19806	0
9791.1	3.19806	3.19806	0
81490.1	3.19806	3.19806	0
10965.1	3.19806	3.19806	0
10005.1	3.19806	3.19806	0
10005.3	3.19806	3.19806	0
10005.2	3.19806	3.19806	0
5805.1	3.19806	3.19806	0
6303.1	3.19806	3.19806	0
112483	3.19806	3.19806	0
8566.1	3.19806	3.19806	0
5315.2	3.19806	3.19806	0
5313.2	3.19806	3.19806	0
5315.3	3.19806	3.19806	0
5313.1	3.19806	3.19806	0
113452	3.19806	3.19806	0
5315.1	3.19806	3.19806	0
7378.2	3.19806	3.19806	0
7378.1	3.19806	3.19806	0
2944.1	3.19806	3.19806	0
2944.2	3.19806	3.19806	0
55312.1	3.19806	3.19806	0
5959.1	3.19806	3.19806	0
8608.1	3.19806	3.19806	0
157506	3.19806	3.19806	0
112724	3.19806	3.19806	0
145226	3.19806	3.19806	0
51109.1	3.19806	3.19806	0
195814	3.19806	3.19806	0
57665.1	3.19806	3.19806	0
50700.1	3.19806	3.19806	0
8228.1	3.19806	3.19806	0
6240.1	3.19806	3.19806	0
6241.1	3.19806	3.19806	0
54981.1	3.19806	3.19806	0
6120.1	3.19806	3.19806	0
6120.2	3.19806	3.19806	0
22934.1	3.19806	3.19806	0
6484.1	3.19806	3.19806	0
6482.1	3.19806	3.19806	0
6483.1	3.19806	3.19806	0
6482.2	3.19806	3.19806	0
6487.4	3.19806	3.19806	0
6487.9	3.19806	3.19806	0
6487.11	3.19806	3.19806	0
6487.6	3.19806	3.19806	0
6487.7	3.19806	3.19806	0
6487.1	3.19806	3.19806	0
6487.5	3.19806	3.19806	0
6487.1	3.19806	3.19806	0
6487.2	3.19806	3.19806	0
6487.8	3.19806	3.19806	0
6487.3	3.19806	3.19806	0
6480.1	3.19806	3.19806	0
6480.3	3.19806	3.19806	0
6480.2	3.19806	3.19806	0
10090.1	3.19806	3.19806	0
9653.1	3.19806	3.19806	0
3423.1	3.19806	3.19806	0
3423.2	3.19806	3.19806	0
9957.1	3.19806	3.19806	0
9951.1	3.19806	3.19806	0
222537	3.19806	3.19806	0
9956.1	3.19806	3.19806	0
9955.1	3.19806	3.19806	0
9953.1	3.19806	3.19806	0
64711.1	3.19806	3.19806	0
113189	3.19806	3.19806	0
50515.1	3.19806	3.19806	0
166012	3.19806	3.19806	0
55501.1	3.19806	3.19806	0
411.2	3.19806	3.19806	0
411.1	3.19806	3.19806	0
23563.2	3.19806	3.19806	0
9435.1	3.19806	3.19806	0
23563.1	3.19806	3.19806	0
10164.1	3.19806	3.19806	0
4166.1	3.19806	3.19806	0
8534.1	3.19806	3.19806	0
9469.1	3.19806	3.19806	0
56548.1	3.19806	3.19806	0
266722	3.19806	3.19806	0
9394.1	3.19806	3.19806	0
90161.2	3.19806	3.19806	0
90161.1	3.19806	3.19806	0
2799.1	3.19806	3.19806	0
10157.1	3.19806	3.19806	0
118881	3.19806	3.19806	0
3176.1	3.19806	3.19806	0
1757.1	3.19806	3.19806	0
81537.1	3.19806	3.19806	0
6652.1	3.19806	3.19806	0
6342.1	3.19806	3.19806	0
23382.1	3.19806	3.19806	0
51540.1	3.19806	3.19806	0
22929.1	3.19806	3.19806	0
22928.1	3.19806	3.19806	0
6561.1	3.19806	3.19806	0
10993.1	3.19806	3.19806	0
9056.1	3.19806	3.19806	0
10558.1	3.19806	3.19806	0
9517.1	3.19806	3.19806	0
2098.1	3.19806	3.19806	0
8879.1	3.19806	3.19806	0
4759.1	3.19806	3.19806	0
129807	3.19806	3.19806	0
8869.1	3.19806	3.19806	0
56848.1	3.19806	3.19806	0
55512.1	3.19806	3.19806	0
55512.2	3.19806	3.19806	0
115111	3.19806	3.19806	0
115019	3.19806	3.19806	0
115111	3.19806	3.19806	0
116369	3.19806	3.19806	0
284129	3.19806	3.19806	0
116369	3.19806	3.19806	0
115019	3.19806	3.19806	0
26266.1	3.19806	3.19806	0
6646.1	3.19806	3.19806	0
6723.1	3.19806	3.19806	0
6647.1	3.19806	3.19806	0
6649.1	3.19806	3.19806	0
6648.1	3.19806	3.19806	0
6697.1	3.19806	3.19806	0
6611.1	3.19806	3.19806	0
6713.1	3.19806	3.19806	0
2222.1	3.19806	3.19806	0
6715.1	3.19806	3.19806	0
6716.1	3.19806	3.19806	0
15.1	3.19806	3.19806	0
11185.1	3.19806	3.19806	0
6532.1	3.19806	3.19806	0
10402.1	3.19806	3.19806	0
10610.1	3.19806	3.19806	0
256435	3.19806	3.19806	0
30815.1	3.19806	3.19806	0
81849.1	3.19806	3.19806	0
6489.1	3.19806	3.19806	0
29906.1	3.19806	3.19806	0
412.1	3.19806	3.19806	0
6389.1	3.19806	3.19806	0
6392.1	3.19806	3.19806	0
6391.1	3.19806	3.19806	0
6390.1	3.19806	3.19806	0
6821.1	3.19806	3.19806	0
6888.1	3.19806	3.19806	0
6533.1	3.19806	3.19806	0
23483.1	3.19806	3.19806	0
5092.1	3.19806	3.19806	0
5092.2	3.19806	3.19806	0
23530.2	3.19806	3.19806	0
23530.1	3.19806	3.19806	0
10560.1	3.19806	3.19806	0
79178.1	3.19806	3.19806	0
79896.1	3.19806	3.19806	0
6567.1	3.19806	3.19806	0
7086.1	3.19806	3.19806	0
84076.1	3.19806	3.19806	0
8277.1	3.19806	3.19806	0
27010.1	3.19806	3.19806	0
1890.1	3.19806	3.19806	0
7298.1	3.19806	3.19806	0
55217.1	3.19806	3.19806	0
7167.1	3.19806	3.19806	0
286016	3.19806	3.19806	0
7296.3	3.19806	3.19806	0
7296.1	3.19806	3.19806	0
7296.4	3.19806	3.19806	0
7296.2	3.19806	3.19806	0
114112	3.19806	3.19806	0
10587.1	3.19806	3.19806	0
10587.3	3.19806	3.19806	0
10587.2	3.19806	3.19806	0
80162.1	3.19806	3.19806	0
11181.1	3.19806	3.19806	0
7166.1	3.19806	3.19806	0
121278	3.19806	3.19806	0
6999.1	3.19806	3.19806	0
6916.1	3.19806	3.19806	0
7054.1	3.19806	3.19806	0
7054.3	3.19806	3.19806	0
7054.2	3.19806	3.19806	0
7306.1	3.19806	3.19806	0
2582.1	3.19806	3.19806	0
2582.2	3.19806	3.19806	0
6675.1	3.19806	3.19806	0
91373.1	3.19806	3.19806	0
29880.1	3.19806	3.19806	0
7355.1	3.19806	3.19806	0
7358.1	3.19806	3.19806	0
23169.1	3.19806	3.19806	0
23443.1	3.19806	3.19806	0
84912.1	3.19806	3.19806	0
11046.1	3.19806	3.19806	0
80146.1	3.19806	3.19806	0
5169.1	3.19806	3.19806	0
5168.1	3.19806	3.19806	0
3906.1	3.19806	3.19806	0
7357.1	3.19806	3.19806	0
54576.1	3.19806	3.19806	0
54575.1	3.19806	3.19806	0
7364.1	3.19806	3.19806	0
54490.1	3.19806	3.19806	0
7367.1	3.19806	3.19806	0
7363.1	3.19806	3.19806	0
7390.1	3.19806	3.19806	0
7389.1	3.19806	3.19806	0
131669	3.19806	3.19806	0
6563.1	3.19806	3.19806	0
8170.1	3.19806	3.19806	0
7498.1	3.19806	3.19806	0
9942.1	3.19806	3.19806	0
64131.1	3.19806	3.19806	0
64132.1	3.19806	3.19806	0
51181.1	3.19806	3.19806	0
AI990637.1	3.19806	3.19806	0
64077.1	3.19806	3.19806	0
25841.1	3.19806	3.19806	0
1356.1	3.19806	3.19806	0
2495.1	3.19806	3.19806	0
2509.1	3.19806	3.19806	0
94033.1	3.19806	3.19806	0
84343.1	3.19806	3.19806	0
AV717590.1	3.19806	3.19806	0
377841	3.19806	3.19806	0
AA532636.1	3.19806	3.19806	0
51706.1	3.19806	3.19806	0
1727.1	3.19806	3.19806	0
285973	3.19806	3.19806	0
D29675.1	3.19806	3.19806	0
NOS2A.1	3.19806	3.19806	0
AI769281.1	3.19806	3.19806	0
57786.1	3.19806	3.19806	0
AI971036.1	3.19806	3.19806	0
56954.1	3.19806	3.19806	0
H77542.1	3.19806	3.19806	0
LOC374569.1	3.19806	3.19806	0
AI222095.1	3.19806	3.19806	0
AI697028.1	3.19806	3.19806	0
D87002.1	3.19806	3.19806	0
728441	3.19806	3.19806	0
2686.1	3.19806	3.19806	0
728226	3.19806	3.19806	0
NM_013421.1	3.19806	3.19806	0
AA502753.1	3.19806	3.19806	0
55753.1	3.19806	3.19806	0
AI656480.1	3.19806	3.19806	0
BE042354.1	3.19806	3.19806	0
U37519.1	3.19806	3.19806	0
9856.1	3.19806	3.19806	0
755.1	3.19806	3.19806	0
4139.1	3.19806	3.19806	0
AI640625.1	3.19806	3.19806	0
79611.1	3.19806	3.19806	0
HG2846-HT2983.1	3.19806	3.19806	0
125061	3.19806	3.19806	0
54.1	3.19806	3.19806	0
51205.1	3.19806	3.19806	0
55.1	3.19806	3.19806	0
AI191472.1	3.19806	3.19806	0
AA676725.1	3.19806	3.19806	0
196951	3.19806	3.19806	0
10449.1	3.19806	3.19806	0
4645.1	3.19806	3.19806	0
AI761708.1	3.19806	3.19806	0
4524.1	3.19806	3.19806	0
HG4234-HT4504.1	3.19806	3.19806	0
AA664770.1	3.19806	3.19806	0
AI684467.1	3.19806	3.19806	0
10637.1	3.19806	3.19806	0
29920.1	3.19806	3.19806	0
65263.1	3.19806	3.19806	0
122970	3.19806	3.19806	0
11332.1	3.19806	3.19806	0
80864.1	3.19806	3.19806	0
83715.1	3.19806	3.19806	0
5538.1	3.19806	3.19806	0
9374.1	3.19806	3.19806	0
R33828.1	3.19806	3.19806	0
AA526438.1	3.19806	3.19806	0
H17063.1	3.19806	3.19806	0
51102.1	3.19806	3.19806	0
55825.1	3.19806	3.19806	0
33.1	3.19806	3.19806	0
37.1	3.19806	3.19806	0
AI285872.1	3.19806	3.19806	0
AA788780.1	3.19806	3.19806	0
AA977580.1	3.19806	3.19806	0
23305.1	3.19806	3.19806	0
AI694761.1	3.19806	3.19806	0
AI915649.1	3.19806	3.19806	0
AL525798.1	3.19806	3.19806	0
AV727634.1	3.19806	3.19806	0
728637	3.19806	3.19806	0
LOC728997.1	3.19806	3.19806	0
AA278423.1	3.19806	3.19806	0
R39999.1	3.19806	3.19806	0
AI493054.1	3.19806	3.19806	0
132158	3.19806	3.19806	0
AI653169.1	3.19806	3.19806	0
206.1	3.19806	3.19806	0
AW277253.1	3.19806	3.19806	0
641649	3.19806	3.19806	0
AI934540.1	3.19806	3.19806	0
W74642.1	3.19806	3.19806	0
AI824319.1	3.19806	3.19806	0
AI469183.1	3.19806	3.19806	0
BC005314.1	3.19806	3.19806	0
BF195998.1	3.19806	3.19806	0
AA614647.1	3.19806	3.19806	0
NM_001929.1	3.19806	3.19806	0
AI090874.1	3.19806	3.19806	0
AL048840.1	3.19806	3.19806	0
BG035985.1	3.19806	3.19806	0
BE966236.1	3.19806	3.19806	0
50484.1	3.19806	3.19806	0
AV727381.1	3.19806	3.19806	0
H94367.1	3.19806	3.19806	0
AA629629.1	3.19806	3.19806	0
AA854479.1	3.19806	3.19806	0
AI345944.1	3.19806	3.19806	0
AI378339.1	3.19806	3.19806	0
AI601100.1	3.19806	3.19806	0
AI631997.1	3.19806	3.19806	0
AI935189.1	3.19806	3.19806	0
124454	3.19806	3.19806	0
F23536.1	3.19806	3.19806	0
FLJ44968.1	3.19806	3.19806	0
H45672.1	3.19806	3.19806	0
H53099.1	3.19806	3.19806	0
3550.1	3.19806	3.19806	0
LOC727762.1	3.19806	3.19806	0
56901.1	3.19806	3.19806	0
54539.1	3.19806	3.19806	0
AF080579.1	3.19806	3.19806	0
AI348006.1	3.19806	3.19806	0
642502	3.19806	3.19806	0
AF116616.1	3.19806	3.19806	0
PRO1933.1	3.19806	3.19806	0
79966.1	3.19806	3.19806	0
400410	3.19806	3.19806	0
AA021081.1	3.19806	3.19806	0
AI440329.1	3.19806	3.19806	0
R06874.1	3.19806	3.19806	0
54963.1	3.19806	3.19806	0
84890.1	3.19806	3.19806	0
AV713053.1	3.19806	3.19806	0
AD000092.1	3.19806	3.19806	0
AW299740.1	3.19806	3.19806	0
J03866.1	3.19806	3.19806	0
[truncated: 196 more rows]
