# Supplementary material for: FastMM: an efficient toolbox for personalized constraint-based metabolic modeling
Source: BMC Bioinformatics. 2020 Feb 21;21:67. doi: 10.1186/s12859-020-3410-4 (PMC7035665; doi:10.1186/s12859-020-3410-4)
Supplement: Supplementary file 3 — Additional file 3 Table S3. FVA results between COBRA 3.0 and FASTMM. [file 12859_2020_3410_MOESM3_ESM.xlsx]

## Sheet: Table S3
Table S3: FVA results between COBRA 3.0 and FASTMM
	FVA minimum			FVA maximum
Rxns_name	COBRA 3.0_FVA_min	FastMM_FVA_min	Difference(%) FVA_min	COBRA 3.0_FVA_max	FastMM_FVA_max	Difference(%) FVA_max
10FTHF5GLUtl	0	0	0	250	250	0
10FTHF5GLUtm	0	0	0	250	250	0
10FTHF6GLUtl	0	0	0	200	200	0
10FTHF6GLUtm	0	0	0	200	200	0
10FTHF7GLUtl	0	0	0	166.667	166.667	0
10FTHF7GLUtm	0	0	0	166.667	166.667	0
10FTHFtl	-250	-250	0	0	0	0
10FTHFtm	-1000	-1000	0	1000	1000	0
11DOCRTSLtm	0	0	0	381.557	381.557	0
11DOCRTSLtr	-381.557	-381.557	0	0	0	0
11DOCRTSTRNtm	0	0	0	476.946	476.946	0
11DOCRTSTRNtr	-476.946	-476.946	0	0	0	0
13DAMPPOX	0	0	0	1000	1000	0
1MNCAMti	0	0	0	4	4	0
1PPDCRp	0	0	0	2	2	0
24_25DHVITD2t	0	0	0	1	1	0
24_25DHVITD2tm	0	0	0	1	1	0
24_25DHVITD3t	0	0	0	954.392	954.392	0
24_25DHVITD3tm	0	0	0	954.392	954.392	0
24_25VITD2Hm	0	0	0	1	1	0
24_25VITD3Hm	0	0	0	954.392	954.392	0
24NPHte	-2	-2	0	0	0	0
25HVITD2t	0	0	0	1000	1000	0
25HVITD2tin	0	0	0	1000	1000	0
25HVITD2tin_m	0	0	0	1000	1000	0
25HVITD2tm	0	0	0	1000	1000	0
25HVITD3t	0	0	0	1000	1000	0
25HVITD3tin	0	0	0	1000	1000	0
25HVITD3tin_m	0	0	0	1000	1000	0
25HVITD3tm	0	0	0	1000	1000	0
2AMACHYD	0	0	0	1000	1000	0
2AMACSULT	0	0	0	1000	1000	0
2AMADPTm	0	0	0	1000	1000	0
2DR1PP	0	0	0	1000	1000	0
2HBO	-1000	-1000	0	1	1	0
2HBt2	-1000	-1000	0	1000	1000	0
2HCO3_NAt	-1000	-1000	0	1000	1000	0
2MCITt	0	0	0	1000	1000	0
2OXOADOXm	0	0	0	4	4	0
2OXOADPTm	-1000	-1000	0	4	4	0
34DHOXPEGOX	0	0	0	1000	1000	0
34DHOXPEGt	0	0	0	1000	1000	0
34DHPHEt	-1000	-1000	0	1	1	0
34DHPLACOX	0	0	0	1000	1000	0
34DHPLACOX_NADP_	-1000	-1000	0	0	0	0
34DHXMANDACOX	0	0	0	1000	1000	0
34DHXMANDACOX_NADP_	-1000	-1000	0	0	0	0
34HPLFM	0	0	0	166.667	166.667	0
34HPPOR	0	0	0	953.892	953.892	0
35CGMPtn	0	0	0	1000	1000	0
3AIBt	0	0	0	1000	1000	0
3AIBTm	0	0	0	1000	1000	0
3AIBtm	0	0	0	1000	1000	0
3DPHBH1	0	0	0	166.667	166.667	0
3DPHBH2	0	0	0	166.667	166.667	0
3DSPHR	0	0	0	1000	1000	0
3HAO	0	0	0	2	2	0
3HBCDm	0	0	0	1000	1000	0
3HBCOAHLm	0	0	0	1000	1000	0
3HKYNAKGAT	0	0	0	1000	1000	0
3HLYTCL	0	0	0	1000	1000	0
3MLDAt	0	0	0	1000	1000	0
3MOBt2im	0	0	0	1000	1000	0
3MOPt2im	0	0	0	1000	1000	0
3MOX4HOXPGALDOX	0	0	0	1000	1000	0
3MOX4HOXPGALDOX_NADP_	-1000	-1000	0	0	0	0
3SALAASPm	-1000	-1000	0	0	0	0
3SALACBOXL	0	0	0	1000	1000	0
3SALAOX	0	0	0	500	500	0
3SALATAi	0	0	0	1000	1000	0
3SALATAim	0	0	0	1000	1000	0
3SPYRSP	0	0	0	1000	1000	0
3SPYRSPm	0	0	0	1000	1000	0
41R1H2MAE12BOOX	0	0	0	1000	1000	0
41R2A1H12BOOX	0	0	0	1000	1000	0
4ABUTtm	-1000	-1000	0	1000	1000	0
4HBZCOAFm	0	0	0	166.667	166.667	0
4HBZFm	0	0	0	166.667	166.667	0
4HDEBRISOQUINEte	-1	-1	0	0	0	0
4HGLSDm	0	0	0	1000	1000	0
4HOXPACDOX_NADP_	0	0	0	1000	1000	0
4MOPt2im	0	0	0	1000	1000	0
4MPTNLte	0	0	0	953.892	953.892	0
4MPTNLtm	-953.892	-953.892	0	0	0	0
4MTOLBUTAMIDEte	-1	-1	0	0	0	0
4NPHSFte	-2	-2	0	0	0	0
4NPHSULT	0	0	0	2	2	0
4NPHte	0	0	0	2	2	0
4PYRDX	0	0	0	1000	1000	0
5ADTSTSTERONEGLCte	0	0	0	549.081	549.081	0
5ADTSTSTERONEGLCtr	-549.081	-549.081	0	0	0	0
5ADTSTSTERONESte	-1	-1	0	460.152	460.152	0
5ADTSTSTERONESULT	0	0	0	1000	1000	0
5ADTSTSTERONEte	-548.081	-548.081	0	1	1	0
5ADTSTSTERONEtr	-2	-2	0	547.081	547.081	0
5AOPtm	-1000	-1000	0	0	0	0
5DHFtl	0	0	0	250	250	0
5FTHFt2	0	0	0	1	1	0
5HLTDL	0	0	0	1	1	0
5HOMEPRAZOLEte	-1	-1	0	0	0	0
5HOXINDACTO2OX	0	0	0	1000	1000	0
5HTRPVESSEC	0	0	0	1	1	0
5MTHFt	-1000	-1000	0	1000	1000	0
5MTHFt2	-1000	-1000	0	1000	1000	0
5THFtl	0	0	0	250	250	0
5THFtm	0	0	0	250	250	0
6DHFtl	0	0	0	200	200	0
6DHFtm	0	0	0	200	200	0
6HTSTSTERONEte	0	0	0	425.507	425.507	0
6HTSTSTERONEtr	-425.507	-425.507	0	0	0	0
6THFtl	0	0	0	200	200	0
6THFtm	0	0	0	200	200	0
7DHCHSTEROLtr	-1000	-1000	0	179.657	179.657	0
7DHFtl	0	0	0	166.667	166.667	0
7DHFtm	0	0	0	166.667	166.667	0
7THFtl	0	0	0	166.667	166.667	0
7THFtm	0	0	0	166.667	166.667	0
A_MANASEly	0	0	0	115.111	115.111	0
A4GALTg	0	0	0	127.5	127.5	0
A4GNT2g	0	0	0	3	3	0
AACOAT	0	0	0	1000	1000	0
AACTOOR	0	0	0	1000	1000	0
AACTtm	0	0	0	1000	1000	0
AASAD3m	0	0	0	2	2	0
AATAi	-1000	-1000	0	2	2	0
ABO1g	0	0	0	100	100	0
ABO2g	0	0	0	100	100	0
ABO3g	0	0	0	111.111	111.111	0
ABO4g	0	0	0	71.4286	71.4286	0
ABO5g	0	0	0	71.4286	71.4286	0
ABO6g	0	0	0	55.5556	55.5556	0
ABO7g	0	0	0	55.5556	55.5556	0
ABO8g	0	0	0	76.9231	76.9231	0
ABO9g	0	0	0	50	50	0
ABTArm	-1000	-1000	0	1000	1000	0
ABTD	-1000	-1000	0	1	1	0
ABTti	0	0	0	1000	1000	0
ABUTD	0	0	0	1000	1000	0
ABUTt2r	-1000	-1000	0	1000	1000	0
ABUTt4_2_r	-1000	-1000	0	1000	1000	0
ACACT10m	-1000	-1000	0	1000	1000	0
ACACT1r	-1000	-1000	0	1000	1000	0
ACACT1rm	0	0	0	1000	1000	0
ACACT1x	0	0	0	1000	1000	0
ACACt2	-1000	-1000	0	1000	1000	0
ACACt2m	-1000	-1000	0	1000	1000	0
ACACT4p	0	0	0	668.784	668.784	0
ACACT5p	0	0	0	668.784	668.784	0
ACACT6p	0	0	0	668.784	668.784	0
ACACT7p	0	0	0	668.784	668.784	0
ACACtx	-1000	-1000	0	0	0	0
ACALDt	-1000	-1000	0	1	1	0
ACALDtm	-1000	-1000	0	0	0	0
ACALDtr	0	0	0	545.081	545.081	0
ACALDtx	0	0	0	1	1	0
ACCOAC	0	0	0	1000	1000	0
ACCOACm	0	0	0	1000	1000	0
ACCOAgt	0	0	0	250	250	0
ACCOAL	0	0	0	1000	1000	0
ACCOALm	0	0	0	1000	1000	0
ACCOAtn	-1000	-1000	0	1000	1000	0
ACCOAtr	-1000	-1000	0	1000	1000	0
ACETONEt2	-1000	-1000	0	1	1	0
ACETONEt2m	-1000	-1000	0	0	0	0
ACGAGBSIDEtg	-125	-125	0	0	0	0
ACGAGBSIDEtl	0	0	0	125	125	0
ACGALFUCGALACGALFUC12GAL14ACGLCGALGLUSIDEte	-71.4286	-71.4286	0	0	0	0
ACGALFUCGALACGALFUC12GAL14ACGLCGALGLUSIDEtg	0	0	0	71.4286	71.4286	0
ACGALFUCGALACGALFUCGALACGLCGAL14ACGLCGALGLUSIDEte	-55.5556	-55.5556	0	0	0	0
ACGALFUCGALACGALFUCGALACGLCGAL14ACGLCGALGLUSIDEtg	0	0	0	55.5556	55.5556	0
ACGALK	0	0	0	10	10	0
ACGALK2	0	0	0	10	10	0
ACGALtlg	-10	-10	0	0	0	0
ACGALtly	0	0	0	10	10	0
ACGAM2E	-1000	-1000	0	600.8	600.8	0
ACGAM6PSi	0	0	0	1000	1000	0
ACGAMK	0	0	0	1000	1000	0
ACGAMPM	0	0	0	1000	1000	0
ACGAMtly	0	0	0	1000	1000	0
ACGBGBSIDEtg	-10	-10	0	0	0	0
ACGBGBSIDEtl	0	0	0	10	10	0
ACGPID	0	0	0	1	1	0
ACHEe	0	0	0	1000	1000	0
ACHtn	-1000	-1000	0	1000	1000	0
ACHVESSEC	0	0	0	1000	1000	0
ACITL	0	0	0	1000	1000	0
ACN13ACNGALGBSIDEte	0	0	0	100	100	0
ACN13ACNGALGBSIDEtg	-100	-100	0	0	0	0
ACN23ACNGALGBSIDEte	0	0	0	100	100	0
ACN23ACNGALGBSIDEtg	-100	-100	0	0	0	0
ACNACNGAL14ACGLCGALGLUSIDEte	-125	-125	0	0	0	0
ACNACNGAL14ACGLCGALGLUSIDEtg	0	0	0	125	125	0
ACNACNGALGBSIDEte	0	0	0	100	100	0
ACNACNGALGBSIDEtg	-100	-100	0	0	0	0
ACNAM9PL	0	0	0	1000	1000	0
ACNAM9PL2	0	0	0	1000	1000	0
ACNAMlt	-188.818	-188.818	0	0	0	0
ACNAMPH	0	0	0	1000	1000	0
ACNAMtn	0	0	0	1000	1000	0
ACNGALACGLCGAL14ACGLCGALGLUSIDEte	-90.9091	-90.9091	0	0	0	0
ACNGALACGLCGAL14ACGLCGALGLUSIDEtg	0	0	0	90.9091	90.9091	0
ACNMLr	-600.8	-600.8	0	1000	1000	0
ACOAD10m	0	0	0	1000	1000	0
ACOAD1fm	0	0	0	1000	1000	0
ACOAD8m	0	0	0	1000	1000	0
ACOAD9m	0	0	0	1000	1000	0
ACOAHi	0	0	0	1000	1000	0
ACOAO7p	0	0	0	1000	1000	0
ACONT	-1000	-1000	0	1000	1000	0
ACONTm	-1000	-1000	0	1000	1000	0
ACOX22x	0	0	0	953.555	953.555	0
ACOX2x	0	0	0	476.946	476.946	0
ACP1_FMN_	0	0	0	1000	1000	0
ACRNtm	0	0	0	1000	1000	0
ACS	0	0	0	1000	1000	0
ACS2	0	0	0	1000	1000	0
ACSm	0	0	0	1000	1000	0
ACt2m	-1000	-1000	0	1000	1000	0
ACt2r	-1000	-1000	0	1000	1000	0
ACTLMO	0	0	0	1000	1000	0
ACTNMO	0	0	0	1000	1000	0
ACYP	0	0	0	1000	1000	0
ADA	0	0	0	1000	1000	0
ADAe	0	0	0	1000	1000	0
ADCim	0	0	0	1000	1000	0
ADEt	-1000	-1000	0	1000	1000	0
ADK1	-1000	-1000	0	1000	1000	0
ADK1m	-1000	-1000	0	1000	1000	0
ADK3	-1000	-1000	0	1000	1000	0
ADK3m	-1000	-1000	0	1000	1000	0
ADKd	-1000	-1000	0	1000	1000	0
ADMDC	0	0	0	1000	1000	0
ADNCYC	0	0	0	1000	1000	0
ADNK1	0	0	0	1000	1000	0
ADNK1m	0	0	0	1000	1000	0
ADNt	-1000	-1000	0	1000	1000	0
ADNt4	0	0	0	1000	1000	0
ADNtm	-1000	-1000	0	1000	1000	0
ADPRDP	0	0	0	1000	1000	0
ADPRIBt	0	0	0	2	2	0
ADPT	0	0	0	1000	1000	0
ADPtx	-1000	-1000	0	1000	1000	0
ADRNCOAtx	-1	-1	0	1000	1000	0
ADRNCPT1	0	0	0	7	7	0
ADRNCPT2	0	0	0	7	7	0
ADRNCRNt	0	0	0	7	7	0
ADRNLPVESSEC	0	0	0	1000	1000	0
ADRNt	-1000	-1000	0	1000	1000	0
ADSK	0	0	0	1000	1000	0
ADSL1	0	0	0	1000	1000	0
ADSL2	0	0	0	500.5	500.5	0
ADSS	0	0	0	1000	1000	0
AFLATOXINte	0	0	0	1	1	0
AG13T10g	0	0	0	14.2857	14.2857	0
AG13T11g	0	0	0	14.2857	14.2857	0
AG13T12g	0	0	0	14.2857	14.2857	0
AG13T13g	0	0	0	14.2857	14.2857	0
AG13T14g	0	0	0	14.2857	14.2857	0
AG13T15g	0	0	0	14.2857	14.2857	0
AG13T16g	0	0	0	38.4615	38.4615	0
AG13T17g	0	0	0	38.4615	38.4615	0
AG13T18g	0	0	0	38.4615	38.4615	0
AG13T1g	0	0	0	41.8333	41.8333	0
AG13T2g	0	0	0	41.8333	41.8333	0
AG13T3g	0	0	0	41.8333	41.8333	0
AG13T4g	0	0	0	14.2857	14.2857	0
AG13T5g	0	0	0	14.2857	14.2857	0
AG13T6g	0	0	0	14.2857	14.2857	0
AG13T7g	0	0	0	14.2857	14.2857	0
AG13T8g	0	0	0	14.2857	14.2857	0
AG13T9g	0	0	0	14.2857	14.2857	0
AGDC	0	0	0	1000	1000	0
AGMTm	0	0	0	1000	1000	0
AGPAT1	0	0	0	1000	1000	0
AGTim	0	0	0	1000	1000	0
AGTix	0	0	0	1000	1000	0
AHC	0	0	0	1000	1000	0
AHCYStr	-1000	-1000	0	0	0	0
AHEXASE2ly	0	0	0	112.111	112.111	0
AHEXASEly	0	0	0	92.9091	92.9091	0
AICART	-1000	-1000	0	1000	1000	0
AIRCr	0	0	0	500.5	500.5	0
AK2LGCHOLt	-1	-1	0	1000	1000	0
AKGDm	0	0	0	1000	1000	0
AKGMALtm	-1000	-1000	0	1000	1000	0
AKGt4_3	-1000	-1000	0	1000	1000	0
AKGtp	0	0	0	1	1	0
AKR1C1	0	0	0	954.892	954.892	0
AKR1C41	0	0	0	1000	1000	0
AKR1C42	0	0	0	1000	1000	0
AKR1D	0	0	0	1000	1000	0
AKR1D2	0	0	0	635.928	635.928	0
ALAASNNaEx	0	0	0	1000	1000	0
ALACYSNaEx	0	0	0	1000	1000	0
ALADGLNexR	-1000	-1000	0	1000	1000	0
ALADGLYexR	-1000	-1000	0	1000	1000	0
ALAGLNexR	-1000	-1000	0	1000	1000	0
ALAGLNNaEx	0	0	0	1000	1000	0
ALAGLYexR	-1000	-1000	0	1000	1000	0
ALAR	-1	-1	0	1000	1000	0
ALASERNaEx	0	0	0	1000	1000	0
ALASm	0	0	0	1000	1000	0
ALAt2r	-1000	-1000	0	1000	1000	0
ALAt4	0	0	0	1000	1000	0
ALATA_L	-1000	-1000	0	1000	1000	0
ALATHRNaEx	0	0	0	1000	1000	0
ALAtN1	-1000	-1000	0	1000	1000	0
ALCD1	-1000	-1000	0	2	2	0
ALCD21_D	0	0	0	1000	1000	0
ALCD21_L	0	0	0	1000	1000	0
ALCD22_D	0	0	0	1000	1000	0
ALCD22_L	0	0	0	1000	1000	0
ALCD2if	0	0	0	1	1	0
ALCD2yf	0	0	0	1	1	0
ALDD21	0	0	0	1	1	0
ALDD2x	0	0	0	1000	1000	0
ALDD2xm	0	0	0	1000	1000	0
ALDD2y	0	0	0	1000	1000	0
ALDSTRNte	0	0	0	381.557	381.557	0
ALDSTRNtm	-381.557	-381.557	0	0	0	0
ALOX5	0	0	0	7	7	0
ALOX52	0	0	0	1000	1000	0
ALR2	0	0	0	1000	1000	0
ALR3	0	0	0	1000	1000	0
AMACR2p	0	0	0	1000	1000	0
AMACRp	0	0	0	476.946	476.946	0
AMANK	0	0	0	1000	1000	0
AMCOXO	0	0	0	2	2	0
AMETr	0	0	0	1000	1000	0
AMETt2m	-1000	-1000	0	1000	1000	0
AMPDA	0	0	0	1000	1000	0
AMPTASECG	0	0	0	1000	1000	0
AMPTASECGe	0	0	0	1000	1000	0
AMPtp	-1000	-1000	0	1000	1000	0
AMY1e	0	0	0	1	1	0
AMY2e	0	0	0	1	1	0
ANDRSTRNGLCte	0	0	0	547.081	547.081	0
ANDRSTRNGLCtr	-547.081	-547.081	0	0	0	0
ANDRSTRNte	-546.081	-546.081	0	1	1	0
ANDRSTRNtr	-1	-1	0	546.081	546.081	0
ANTIPYRENEte	0	0	0	1	1	0
AOBUTDsm	0	0	0	1000	1000	0
APAT2rm	-1000	-1000	0	1000	1000	0
APNNOXte	-1	-1	0	0	0	0
APOCF	0	0	0	1000	1000	0
APOCFm	0	0	0	1000	1000	0
APOC_LYS_BTNP	0	0	0	1000	1000	0
APOC_LYS_BTNPm	0	0	0	1000	1000	0
APPNNte	0	0	0	1	1	0
APRGSTRNte	-954.892	-954.892	0	0	0	0
ARAB_Lt	0	0	0	1	1	0
ARABR	0	0	0	1	1	0
ARACHCOAtx	-1000	-1000	0	1000	1000	0
ARACHCPT1	0	0	0	1000	1000	0
ARACHCPT2	0	0	0	1000	1000	0
ARACHCRNt	0	0	0	1000	1000	0
ARACHDCOAtx	-1000	-1000	0	5	5	0
ARACHDt2	-1000	-1000	0	1000	1000	0
ARACHDtr	-1000	-1000	0	1000	1000	0
ARACHt	-1000	-1000	0	1000	1000	0
ARGDCm	0	0	0	1000	1000	0
ARGLYSex	0	0	0	1000	1000	0
ARGN	0	0	0	1000	1000	0
ARGNm	0	0	0	1000	1000	0
ARGSL	0	0	0	1000	1000	0
ARGSS	0	0	0	1000	1000	0
ARGt4	0	0	0	1000	1000	0
ARGtiDF	0	0	0	1000	1000	0
ARGtm	-1000	-1000	0	1000	1000	0
ARSA	0	0	0	1000	1000	0
ARTCOAL1	0	0	0	1000	1000	0
ARTCOAL2	0	0	0	1000	1000	0
ARTCOAL3	0	0	0	1000	1000	0
R_group_phosphotase_1	0	0	0	1000	1000	0
R_group_phosphotase_2	0	0	0	1000	1000	0
R_group_phosphotase_3	0	0	0	1000	1000	0
ASAH1	0	0	0	1000	1000	0
ASCBOX	0	0	0	10.5	10.5	0
ASCBt	-1000	-1000	0	1000	1000	0
ASCBt4	-1000	-1000	0	1000	1000	0
ASNALANaEx	0	0	0	1000	1000	0
ASNCYSNaEx	0	0	0	1000	1000	0
ASNGLNNaEx	0	0	0	1000	1000	0
ASNNm	0	0	0	1000	1000	0
ASNS1	0	0	0	1000	1000	0
ASNSERNaEx	0	0	0	1000	1000	0
ASNt4	0	0	0	1000	1000	0
ASNTHRNaEx	0	0	0	1000	1000	0
ASNtm	0	0	0	1000	1000	0
ASNtN1	-1000	-1000	0	1000	1000	0
Asn_X_Ser_Thrtr	-111.111	-111.111	0	0	0	0
ASP1DC	0	0	0	1000	1000	0
ASPCTr	0	0	0	1000	1000	0
ASPDt6	0	0	0	1000	1000	0
ASPDxt	-1	-1	0	0	0	0
ASPGLUm	0	0	0	1000	1000	0
ASPNATm	0	0	0	1000	1000	0
ASPt6	0	0	0	1000	1000	0
ASPTA	-1000	-1000	0	1000	1000	0
ASPTAm	-1000	-1000	0	1000	1000	0
ATP1ter	0	0	0	1000	1000	0
ATP2ter	-1000	-1000	0	1000	1000	0
ATPasel	0	0	0	1000	1000	0
ATPH1e	0	0	0	1000	1000	0
ATPH2e	0	0	0	1	1	0
ATPS4m	0	0	0	1000	1000	0
ATPtm	0	0	0	1000	1000	0
ATPtn	0	0	0	1000	1000	0
ATPtx	-1000	-1000	0	1000	1000	0
AVITE1t	0	0	0	1000	1000	0
AVITE2t	0	0	0	1	1	0
B_MANNASEly	0	0	0	115.111	115.111	0
B3GALT3g	0	0	0	127.5	127.5	0
B3GALT41g	0	0	0	125	125	0
B3GALT42g	0	0	0	111.111	111.111	0
B3GALT43g	0	0	0	100	100	0
B3GALT44g	0	0	0	90.9091	90.9091	0
B3GALT5g	0	0	0	111.111	111.111	0
B3GALTg	0	0	0	142.857	142.857	0
B3GNT11g	0	0	0	90.9091	90.9091	0
B3GNT12g	0	0	0	58.8235	58.8235	0
B3GNT310g	0	0	0	142.857	142.857	0
B3GNT311g	0	0	0	71.4286	71.4286	0
B3GNT312g	0	0	0	90.9091	90.9091	0
B3GNT313g	0	0	0	55.5556	55.5556	0
B3GNT314g	0	0	0	50	50	0
B3GNT315g	0	0	0	58.8235	58.8235	0
B3GNT31g	0	0	0	100	100	0
B3GNT32g	0	0	0	100	100	0
B3GNT33g	0	0	0	100	100	0
B3GNT34g	0	0	0	83.3333	83.3333	0
B3GNT35g	0	0	0	83.3333	83.3333	0
B3GNT36g	0	0	0	10	10	0
B3GNT37g	0	0	0	125	125	0
B3GNT39g	0	0	0	500	500	0
B3GNT51g	0	0	0	142.857	142.857	0
BAAT1x	0	0	0	1000	1000	0
BAAT2x	0	0	0	1000	1000	0
BAAT3x	0	0	0	1000	1000	0
BAAT4x	0	0	0	1000	1000	0
BACCL	0	0	0	1000	1000	0
BACCLm	0	0	0	1000	1000	0
BALAtmr	-1000	-1000	0	1000	1000	0
BALAVECSEC	0	0	0	1000	1000	0
BAMPPALDOX	0	0	0	1000	1000	0
BCDO	0	0	0	1	1	0
BDHm	-1000	-1000	0	1	1	0
BDMT_L	0	0	0	111.111	111.111	0
BDMT_U	0	0	0	111.111	111.111	0
BETALDHxm	0	0	0	1000	1000	0
BHBt	-1000	-1000	0	1000	1000	0
BHBtm	-1000	-1000	0	1	1	0
BHMT	0	0	0	1000	1000	0
BILDGLCURt	-1000	-1000	0	1000	1000	0
BILDGLCURte	0	0	0	1000	1000	0
BILDGLCURtr	-500.5	-500.5	0	1000	1000	0
BILGLCURt	-1000	-1000	0	1000	1000	0
BILGLCURte	0	0	0	1000	1000	0
BILGLCURtr	-636.928	-636.928	0	1	1	0
BILIRED	0	0	0	635.928	635.928	0
BILIRUBt2	-1000	-1000	0	1000	1000	0
BILIRUBtr	-1000	-1000	0	1000	1000	0
BIOCYTtn	0	0	0	1000	1000	0
BMTer_L	0	0	0	1	1	0
BMTer_U	0	0	0	1	1	0
BPNT	0	0	0	1000	1000	0
BPNT2	0	0	0	1000	1000	0
BTND1	0	0	0	1000	1000	0
BTND1n	0	0	0	1000	1000	0
BTNDe	0	0	#DIV/0!	1	1	0
BTNDm	0	0	0	1000	1000	0
BTNPL	0	0	0	1000	1000	0
BTNPLm	0	0	0	1000	1000	0
BTNt2	-1000	-1000	0	1000	1000	0
BTNt3i	0	0	0	1000	1000	0
BTNt4i	0	0	0	1000	1000	0
BTNtn	-1000	-1000	0	0	0	0
BUP2	0	0	0	1000	1000	0
BUTt2m	0	0	0	1	1	0
BUTt2r	-1000	-1000	0	1000	1000	0
BVITEt	0	0	0	1	1	0
C14STRr	0	0	0	1000	1000	0
C160CPT1	0	0	0	1000	1000	0
C160CPT2	0	0	0	1000	1000	0
C160CRNt	0	0	0	1000	1000	0
C161CPT1	0	0	0	1000	1000	0
C161CPT12	0	0	0	1000	1000	0
C161CPT2	0	0	0	1000	1000	0
C161CPT22	0	0	0	1000	1000	0
C161CRN2t	0	0	0	1000	1000	0
C161CRNt	0	0	0	1000	1000	0
C180CPT1	0	0	0	1000	1000	0
C180CPT2	0	0	0	1000	1000	0
C180CRNt	0	0	0	1000	1000	0
C181CPT1	0	0	0	1000	1000	0
C181CPT2	0	0	0	1000	1000	0
C181CRNt	0	0	0	1000	1000	0
C204CPT1	0	0	0	7	7	0
C204CPT2	0	0	0	7	7	0
C204CRNt	0	0	0	7	7	0
C226COAtx	-15	-15	0	1	1	0
C226CPT1	0	0	0	16	16	0
C226CPT2	0	0	0	16	16	0
C226CRNt	0	0	0	16	16	0
C3STDH1Pr	0	0	0	192.578	192.578	0
C3STDH1r	0	0	0	192.578	192.578	0
C3STKR2r	0	0	0	192.578	192.578	0
C4STMO1r	0	0	0	192.578	192.578	0
C4STMO2Pr	0	0	0	192.578	192.578	0
C4STMO2r	0	0	0	192.578	192.578	0
CAATPS	0	0	0	1000	1000	0
CAMPt	0	0	0	1000	1000	0
CAROtr	0	0	0	1	1	0
CARVEOLte	-1	-1	0	0	0	0
CAT2p	0	0	0	1	1	0
CAt7r	-1000	-1000	0	1000	1000	0
CATm	0	0	0	1000	1000	0
CATp	0	0	0	1000	1000	0
CBPS	0	0	0	1000	1000	0
CBPSam	0	0	0	1000	1000	0
CBR2	0	0	0	4	4	0
CDIPTr	-1000	-1000	0	1000	1000	0
CDPDAGtm	-666.667	-666.667	0	0	0	0
CDS	0	0	0	1000	1000	0
CDSm	0	0	0	666.667	666.667	0
CEPTC	0	0	0	1000	1000	0
CEPTE	0	0	0	1000	1000	0
CERK	0	0	0	1000	1000	0
CERT1gt	-1000	-1000	0	500	500	0
CERT1rt	0	0	0	1000	1000	0
CERT2gt	0	0	0	500	500	0
CERT2rt	-1000	-1000	0	0	0	0
CGLYt3_2_	0	0	0	1000	1000	0
CGMPt	0	0	0	1000	1000	0
CH25H	0	0	0	1000	1000	0
CHAT	-1000	-1000	0	1000	1000	0
CHATn	-1000	-1000	0	1000	1000	0
CHLP	0	0	0	1000	1000	0
CHLPCTD	0	0	0	1000	1000	0
CHLtm	-666.667	-666.667	0	1000	1000	0
CHOLATEt	-1000	-1000	0	1000	1000	0
CHOLATEt2	0	0	0	1000	1000	0
CHOLATEt3	0	0	0	1000	1000	0
CHOLD2m	0	0	0	1000	1000	0
CHOLK	0	0	0	1000	1000	0
CHOLPtg	-1000	-1000	0	0	0	0
CHOLPtl	-812.5	-812.5	0	0	0	0
CHOLt4	-1000	-1000	0	1000	1000	0
CHOLtg	0	0	0	1000	1000	0
CHOLtn	-1000	-1000	0	1000	1000	0
CHOLtr	0	0	0	1000	1000	0
CHOLtu	-1000	-1000	0	1000	1000	0
CHSTEROLSULT	0	0	0	1000	1000	0
CHSTEROLt	0	0	0	1000	1000	0
CHSTEROLt1	-1000	-1000	0	1000	1000	0
CHSTEROLt2	-1000	-1000	0	1000	1000	0
CHSTEROLt3	-1000	-1000	0	1000	1000	0
CHTNASEe	0	0	0	1	1	0
CITL	0	0	0	1000	1000	0
CITRtm	-1000	-1000	0	1000	1000	0
CITt4_2	-1000	-1000	0	1000	1000	0
CITtam	-1000	-1000	0	1000	1000	0
CITtbm	0	0	0	1000	1000	0
CK	0	0	0	1000	1000	0
CKc	-1000	-1000	0	0	0	0
CLFORtex	0	0	0	1000	1000	0
CLHCO3tex2	0	0	0	1000	1000	0
CLI2tex	0	0	0	1000	1000	0
CLOHtex2	0	0	0	1000	1000	0
CLOXAtex2	0	0	0	1000	1000	0
CLPNDCOAtx	-1	-1	0	803.594	803.594	0
CLPNDt	-15	-15	0	1	1	0
CLS_hs	0	0	#DIV/0!	0.037289	0.037289	0
CMPACNAtg	0	0	0	600.8	600.8	0
CMPACNAtn	0	0	0	1000	1000	0
CMPSAS	0	0	0	1000	1000	0
CMPSASn	0	0	0	1000	1000	0
CO2t	-1000	-1000	0	1000	1000	0
CO2ter	-1000	-1000	0	1000	1000	0
CO2tm	-1000	-1000	0	1000	1000	0
CO2tp	-1000	-1000	0	428.571	428.571	0
COAtg	-250	-250	0	0	0	0
COAtl	0	0	0	1000	1000	0
COAtm	-1000	-1000	0	1000	1000	0
COAtn	-1000	-1000	0	1000	1000	0
COAtp	-1000	-1000	0	1000	1000	0
COAtr	-1000	-1000	0	1000	1000	0
COQ3m	0	0	0	166.667	166.667	0
COQ5m	0	0	0	166.667	166.667	0
COQ6m	0	0	0	166.667	166.667	0
COQ7m	0	0	0	166.667	166.667	0
CORE2GTg	0	0	0	43.8333	43.8333	0
CORE3GTg	0	0	0	38.4615	38.4615	0
CORE4GTg	0	0	0	38.4615	38.4615	0
CORE5GTg	0	0	0	3	3	0
CORE6GTg	0	0	0	166.667	166.667	0
CORE7GTg	0	0	0	3	3	0
CORE8GTg	0	0	0	3	3	0
COt	0	0	0	635.928	635.928	0
COUCOAFm	0	0	0	166.667	166.667	0
COUMARINte	0	0	0	1	1	0
CPPPGO	0	0	0	125	125	0
CREATt4_2_r	-1000	-1000	0	1000	1000	0
CREATtmdiffir	0	0	0	1000	1000	0
CRMPte	0	0	0	1000	1000	0
CRNCAR3tp	0	0	0	1000	1000	0
CRNCARtp	0	0	0	1000	1000	0
CRNt	-1000	-1000	0	1000	1000	0
CRNtHa	0	0	0	1000	1000	0
CRNtim	0	0	0	1000	1000	0
CRNtuNa	0	0	0	1000	1000	0
CRNtx	-1000	-1000	0	1000	1000	0
CRTSLt	-381.557	-381.557	0	0	0	0
CRTSLtm	-381.557	-381.557	0	0	0	0
CRTSTRNt	-476.946	-476.946	0	0	0	0
CRTSTRNtm	-476.946	-476.946	0	0	0	0
CRVNCtr	-1000	-1000	0	1000	1000	0
CSAPASEly	0	0	0	1	1	0
CSBPASEly	0	0	0	1	1	0
CSCPASEly	0	0	0	1	1	0
CSDPASEly	0	0	0	1	1	0
CSEPASEly	0	0	0	1	1	0
CSm	0	0	0	1000	1000	0
CSNAT2m	0	0	0	1000	1000	0
CSNAT2x	-1000	-1000	0	1000	1000	0
CSNAT3x	0	0	0	1000	1000	0
CSNATer	-1000	-1000	0	1000	1000	0
CSNATm	0	0	0	1000	1000	0
CSNATp	-1000	-1000	0	1000	1000	0
CSNATr	-1000	-1000	0	1000	1000	0
CSND	0	0	0	1	1	0
CSNt	0	0	0	1	1	0
CSPG_Atly	0	0	0	1	1	0
CSPG_Btly	0	0	0	1	1	0
CSPG_Ctly	0	0	0	1	1	0
CSPG_Dtly	0	0	0	1	1	0
CSPG_Etly	0	0	0	1	1	0
CTPS1	0	0	0	1000	1000	0
CTPS2	0	0	0	1000	1000	0
CTPtn	0	0	0	1000	1000	0
CYANt	0	0	0	1	1	0
CYANtm	0	0	0	1	1	0
CYOR_u10m	0	0	0	1000	1000	0
CYSALANaEx	0	0	0	1000	1000	0
CYSASNNaEx	0	0	0	1000	1000	0
CYSGLNNaEx	0	0	0	1000	1000	0
CYSGLTH	-1000	-1000	0	1000	1000	0
CYSGLUexR	-1000	-1000	0	1000	1000	0
CYSGLYexR	-1000	-1000	0	1000	1000	0
CYSO	0	0	0	1000	1000	0
CYSSERNaEx	0	0	0	1000	1000	0
CYSt4	0	0	0	1000	1000	0
CYSTA	0	0	0	1000	1000	0
CYStec	-1000	-1000	0	1000	1000	0
CYSTGL	0	0	0	1000	1000	0
CYSTGLUex	0	0	0	1	1	0
CYSTHRNaEx	0	0	0	1000	1000	0
CYSTS	0	0	0	1000	1000	0
CYSTSERex	0	0	0	1	1	0
CYTD	0	0	0	1000	1000	0
CYTDK1	0	0	0	1000	1000	0
CYTDK2m	0	0	0	666.667	666.667	0
CYTDn	0	0	0	1000	1000	0
CYTDt	-1000	-1000	0	1000	1000	0
CYTDt4	0	0	0	1000	1000	0
CYTDtm	0	0	0	666.667	666.667	0
CYTDtn	0	0	0	1000	1000	0
CYTK1	-1000	-1000	0	1000	1000	0
CYTK10	-1000	-1000	0	1000	1000	0
CYTK10n	-1000	-1000	0	1000	1000	0
CYTK11	-1000	-1000	0	1000	1000	0
CYTK11n	-1000	-1000	0	1000	1000	0
CYTK12	-1000	-1000	0	1000	1000	0
CYTK12n	-1000	-1000	0	1000	1000	0
CYTK13	-1000	-1000	0	1000	1000	0
CYTK13n	-1000	-1000	0	1000	1000	0
CYTK14	-1000	-1000	0	1000	1000	0
CYTK14n	-1000	-1000	0	1000	1000	0
CYTK1m	0	0	0	666.667	666.667	0
CYTK1n	-1000	-1000	0	1000	1000	0
CYTK2	-1000	-1000	0	1000	1000	0
CYTK2n	-1000	-1000	0	1000	1000	0
CYTK3	-1000	-1000	0	1000	1000	0
CYTK3n	-1000	-1000	0	1000	1000	0
CYTK4	-1000	-1000	0	1000	1000	0
CYTK4n	-1000	-1000	0	1000	1000	0
CYTK5	-1000	-1000	0	1000	1000	0
CYTK5n	-1000	-1000	0	1000	1000	0
CYTK6	-1000	-1000	0	1000	1000	0
CYTK6n	-1000	-1000	0	1000	1000	0
CYTK7	-1000	-1000	0	1000	1000	0
CYTK7n	-1000	-1000	0	1000	1000	0
CYTK8	-1000	-1000	0	1000	1000	0
CYTK8n	-1000	-1000	0	1000	1000	0
CYTK9	-1000	-1000	0	1000	1000	0
CYTK9n	-1000	-1000	0	1000	1000	0
D_3AIBt	0	0	0	1000	1000	0
D3AIBTm	-1000	-1000	0	1000	1000	0
DADA	0	0	0	1000	1000	0
DADAe	0	0	0	1000	1000	0
DADNK	0	0	0	1000	1000	0
DADNt4	-1000	-1000	0	1000	1000	0
DAG_HSter	0	0	0	3	3	0
DAGK_hs	-1000	-1000	0	1000	1000	0
DAGKn_hs	0	0	0	1000	1000	0
DAGt	-1000	-1000	0	1000	1000	0
DALAOXx	0	0	0	1000	1000	0
DALAt2r	-1000	-1000	0	1000	1000	0
DALAxt	0	0	0	1000	1000	0
DASCBR	0	0	0	1000	1000	0
DASPO1p	0	0	0	1	1	0
DATPtn	0	0	#DIV/0!	1000	1000	0
DCK1n	-1000	-1000	0	1000	1000	0
DCK2n	-1000	-1000	0	1000	1000	0
DCMPDA	-1000	-1000	0	1000	1000	0
DCSPTN1COAtx	-1000	-1000	0	1	1	0
DCSPTN1CPT1	0	0	0	9	9	0
DCSPTN1CPT2	0	0	0	9	9	0
DCSPTN1CRNt	0	0	0	9	9	0
DCSPTN1t	-8	-8	0	1	1	0
DCT	0	0	0	1000	1000	0
DCTPtn	0	0	#DIV/0!	1000	1000	0
DCYTD	0	0	0	1000	1000	0
DCYTDn	0	0	0	1000	1000	0
DCYTt	-1000	-1000	0	1000	1000	0
DDPGAm	0	0	0	1000	1000	0
DEBRISOQUINEt	0	0	0	1	1	0
DECDPtm	0	0	0	166.667	166.667	0
DESAT16_2	0	0	0	1000	1000	0
DESAT18_10	0	0	0	1	1	0
DESAT18_3	0	0	0	1000	1000	0
DESAT18_4	0	0	0	1000	1000	0
DESAT18_5	0	0	0	1000	1000	0
DESAT18_6	0	0	0	1000	1000	0
DESAT18_7	0	0	0	954.392	954.392	0
DESAT18_8	0	0	0	1000	1000	0
DESAT18_9	0	0	0	1	1	0
DESAT20_1	0	0	0	4	4	0
DESAT20_2	0	0	0	3	3	0
DESAT22_1p	0	0	0	7	7	0
DESAT22_2p	0	0	0	804.179	804.179	0
DESAT24_1	0	0	0	1	1	0
DGAT	0	0	0	1000	1000	0
DGCHOLte	-1000	-1000	0	1000	1000	0
DGCHOLtx	0	0	0	1000	1000	0
DGK1	-1000	-1000	0	1000	1000	0
DGK2m	-1000	-1000	0	1000	1000	0
DGNSKm	0	0	0	1000	1000	0
DGSNt	-1000	-1000	0	1000	1000	0
DGSNtm	0	0	0	1000	1000	0
DGTPtn	0	0	#DIV/0!	1000	1000	0
DGULND	0	0	0	1000	1000	0
DHAAt1r	0	0	0	1000	1000	0
DHCHOLESTANATEtm	-1000	-1000	0	763.113	763.113	0
DHCR241r	0	0	0	1000	1000	0
DHCR242r	0	0	0	1000	1000	0
DHCR243r	0	0	0	192.578	192.578	0
DHCR71r	0	0	0	192.578	192.578	0
DHCR72r	0	0	0	1000	1000	0
DHCRD1	0	0	0	1000	1000	0
DHCRD2	0	0	0	1000	1000	0
DHDPBMTm	0	0	0	166.667	166.667	0
DHEASt	-1000	-1000	0	1000	1000	0
DHEASULT	0	0	0	1000	1000	0
DHEAtr	-1	-1	0	457.819	457.819	0
DHFR	-1000	-1000	0	1000	1000	0
DHFtl	-250	-250	0	0	0	0
DHFtm	-1000	-1000	0	1000	1000	0
DHORD9	0	0	0	1000	1000	0
DHORTS	-1000	-1000	0	0	0	0
DHPM1	0	0	0	1000	1000	0
DHPM2	0	0	0	1000	1000	0
DHPR	0	0	0	1000	1000	0
DHPR2	0	0	0	1000	1000	0
DIDPtn	-1000	-1000	0	1000	1000	0
DIGALSGALSIDEte	0	0	0	1000	1000	0
DIGALSGALSIDEtg	-1000	-1000	0	0	0	0
DIGALSIDEtg	-500	-500	0	1000	1000	0
DIGALSIDEtl	0	0	0	1000	1000	0
DINt	-1000	-1000	0	1000	1000	0
DITPtn	-1000	-1000	0	1000	1000	0
DKMPPD	0	0	0	1000	1000	0
D_LACt2	-1000	-1000	0	1	1	0
DLNLCGCPT1	0	0	0	4	4	0
DLNLCGCPT2	0	0	0	4	4	0
DLNLCGCRNt	0	0	0	4	4	0
DLNLCGt	-3	-3	0	1000	1000	0
DM_13_cis_oretn_n_	0	0	0	203	203	0
DM_13_cis_retn_n_	0	0	0	203	203	0
DM_Asn_X_Ser_Thr_ly_	0	0	0	4	4	0
DM_atp_c_	0	0	0	1000	1000	0
DM_avite1_c_	0	0	0	1	1	0
DM_avite2_c_	0	0	0	1	1	0
DM_bvite_c_	0	0	0	1	1	0
DM_core5_g_	0	0	0	3	3	0
DM_core7_g_	0	0	0	3	3	0
DM_core8_g_	0	0	0	3	3	0
DM_datp_m_	0	0	0	1000	1000	0
DM_datp_n_	0	0	0	1000	1000	0
DM_dctp_m_	0	0	0	1000	1000	0
DM_dctp_n_	0	0	0	1000	1000	0
DM_dem2emgacpail_prot_hs_r_	0	0	0	1	1	0
DM_dgpi_prot_hs_r_	0	0	0	1	1	0
DM_dgtp_m_	0	0	0	1000	1000	0
DM_dgtp_n_	0	0	0	1000	1000	0
DM_dsT_antigen_g_	0	0	0	3	3	0
DM_dttp_m_	0	0	0	1000	1000	0
DM_dttp_n_	0	0	0	1000	1000	0
DM_ethamp_r_	0	0	0	1000	1000	0
DM_gncore2_g_	0	0	0	3	3	0
DM_gpi_sig_er_	0	0	0	1	1	0
DM_hretn_n_	0	0	0	203	203	0
DM_kdn_c_	0	0	0	1000	1000	0
DM_melanin_c_	0	0	0	1000	1000	0
DM_mem2emgacpail_prot_hs_r_	0	0	0	1	1	0
DM_n5m2masn_g_	0	0	0	4	4	0
DM_oretn_n_	0	0	0	203	203	0
DM_Ser_Thr_ly_	0	0	0	3	3	0
DM_Ser_Gly_Ala_X_Gly_ly_	0	0	0	6	6	0
DM_sprm_c_	0	0	0	501.5	501.5	0
DM_sTn_antigen_g_	0	0	0	3	3	0
DM_T_antigen_g_	-1	-1	0	2	2	0
DM_yvite_c_	0	0	0	1	1	0
DMANTIPYRINEte	-1	-1	0	0	0	0
DMATT	0	0	0	385.156	385.156	0
DMATTx	0	0	0	385.156	385.156	0
DMGDHm	0	0	0	1000	1000	0
DMGtm	0	0	0	1000	1000	0
DMHPTCRNCPT2	-1	-1	0	0	0	0
DMHPTCRNt	-1	-1	0	0	0	0
DMHPTCRNte	0	0	0	1	1	0
DMNONCOACRNCPT1	-1000	-1000	0	1000	1000	0
DMNONCRNCPT2	0	0	0	1	1	0
DMNONCRNt	-1000	-1000	0	1000	1000	0
DNADtn	-1000	-1000	0	0	0	0
DNDPt10m	0	0	0	1000	1000	0
DNDPt11m	0	0	0	1000	1000	0
DNDPt12m	0	0	0	1000	1000	0
DNDPt13m	0	0	0	1000	1000	0
DNDPt14m	0	0	0	1000	1000	0
DNDPt15m	0	0	0	1000	1000	0
DNDPt16m	0	0	0	1000	1000	0
DNDPt17m	0	0	0	1000	1000	0
DNDPt18m	0	0	0	1000	1000	0
DNDPt19m	0	0	0	1000	1000	0
DNDPt1m	0	0	0	1000	1000	0
DNDPt20m	0	0	0	1000	1000	0
DNDPt21m	0	0	0	1000	1000	0
DNDPt22m	0	0	0	1000	1000	0
DNDPt23m	0	0	0	1000	1000	0
DNDPt24m	0	0	0	1000	1000	0
DNDPt25m	0	0	0	1000	1000	0
DNDPt26m	0	0	0	1000	1000	0
DNDPt27m	0	0	0	1000	1000	0
DNDPt28m	0	0	0	1000	1000	0
DNDPt29m	0	0	0	1000	1000	0
DNDPt2m	0	0	0	1000	1000	0
DNDPt30m	0	0	0	1000	1000	0
DNDPt31m	0	0	0	1000	1000	0
DNDPt32m	0	0	0	1000	1000	0
DNDPt33m	0	0	0	1000	1000	0
DNDPt34m	0	0	0	1000	1000	0
DNDPt35m	0	0	0	1000	1000	0
DNDPt36m	0	0	0	1000	1000	0
DNDPt37m	0	0	0	1000	1000	0
DNDPt38m	0	0	0	1000	1000	0
DNDPt39m	0	0	0	1000	1000	0
DNDPt3m	0	0	0	1000	1000	0
DNDPt40m	0	0	0	1000	1000	0
DNDPt41m	0	0	0	1000	1000	0
DNDPt42m	0	0	0	1000	1000	0
DNDPt43m	0	0	0	1000	1000	0
DNDPt44m	0	0	0	1000	1000	0
DNDPt45m	0	0	0	1000	1000	0
DNDPt46m	0	0	0	1000	1000	0
DNDPt47m	0	0	0	1000	1000	0
DNDPt48m	0	0	0	1000	1000	0
DNDPt49m	0	0	0	1000	1000	0
DNDPt4m	0	0	0	1000	1000	0
DNDPt50m	0	0	0	1000	1000	0
DNDPt51m	0	0	0	1000	1000	0
DNDPt52m	0	0	0	1000	1000	0
DNDPt53m	0	0	0	1000	1000	0
DNDPt54m	0	0	0	1000	1000	0
DNDPt55m	0	0	0	1000	1000	0
DNDPt56m	0	0	0	1000	1000	0
DNDPt57m	0	0	0	1000	1000	0
DNDPt58m	0	0	0	1000	1000	0
DNDPt59m	0	0	0	1000	1000	0
DNDPt5m	0	0	0	1000	1000	0
DNDPt60m	0	0	0	1000	1000	0
DNDPt61m	0	0	0	1000	1000	0
DNDPt62m	0	0	0	1000	1000	0
DNDPt63m	0	0	0	1000	1000	0
DNDPt6m	0	0	0	1000	1000	0
DNDPt7m	0	0	0	1000	1000	0
DNDPt8m	0	0	0	1000	1000	0
DNDPt9m	0	0	0	1000	1000	0
DOLASNT_Ler	0	0	0	111.111	111.111	0
DOLASNT_Uer	0	0	0	111.111	111.111	0
DOLDPP_Ler	0	0	0	111.111	111.111	0
DOLDPP_Uer	0	0	0	111.111	111.111	0
DOLGLCP_Lter	0	0	0	1000	1000	0
DOLGLCP_Uter	0	0	0	1000	1000	0
DOLGPP_Ler	0	0	0	1000	1000	0
DOLGPP_Uer	0	0	0	1000	1000	0
DOLICHOL_Lter	0	0	0	1000	1000	0
DOLICHOL_Uter	0	0	0	1000	1000	0
DOLK_L	0	0	0	1000	1000	0
DOLK_U	0	0	0	1000	1000	0
DOLMANP_Lter	0	0	0	446.667	446.667	0
DOLMANP_Uter	0	0	0	446.667	446.667	0
DOLP_Lter	0	0	0	111.111	111.111	0
DOLP_Uter	0	0	0	111.111	111.111	0
DOLPGT1_Ler	0	0	0	111.111	111.111	0
DOLPGT1_Uer	0	0	0	111.111	111.111	0
DOLPGT2_Ler	0	0	0	111.111	111.111	0
DOLPGT2_Uer	0	0	0	111.111	111.111	0
DOLPGT3_Ler	0	0	0	1000	1000	0
DOLPGT3_Uer	0	0	0	1000	1000	0
DOLPH_Ler	0	0	0	111.111	111.111	0
DOLPH_Uer	0	0	0	111.111	111.111	0
DOLPMT_L	0	0	0	111.111	111.111	0
DOLPMT_U	0	0	0	111.111	111.111	0
DOLPMT1_Ler	0	0	0	111.111	111.111	0
DOLPMT1_Uer	0	0	0	111.111	111.111	0
DOLPMT2_Ler	0	0	0	111.111	111.111	0
DOLPMT2_Uer	0	0	0	111.111	111.111	0
DOLPMT3_Ler	0	0	0	446.667	446.667	0
DOLPMT3_Uer	0	0	0	446.667	446.667	0
DOLPMT4_Ler	0	0	0	1000	1000	0
DOLPMT4_Uer	0	0	0	1000	1000	0
DOPABMO	0	0	0	1000	1000	0
DOPACHRMISO	0	0	0	977.321	977.321	0
DOPAQNISO1	0	0	0	1000	1000	0
DOPASFt	0	0	0	1000	1000	0
DOPASULT	0	0	0	1000	1000	0
DOPAt4_2_r	-1000	-1000	0	1000	1000	0
DOPAtu	-1000	-1000	0	1000	1000	0
DOPAVESSEC	0	0	0	1000	1000	0
DPCOAK	0	0	0	1000	1000	0
DPCOAtl	0	0	0	1000	1000	0
DPGase	0	0	0	1000	1000	0
DPGM	0	0	0	1000	1000	0
DPHMBDCm	0	0	0	166.667	166.667	0
DPMVDx	0	0	0	666.667	666.667	0
DPPS	0	0	0	166.667	166.667	0
DRBK	0	0	0	1000	1000	0
DRIBt	-1000	-1000	0	1	1	0
DRPA	0	0	0	1000	1000	0
DSAT	0	0	#DIV/0!	1000	1000	0
DTDPtn	-1000	-1000	0	1000	1000	0
DTMPK	0	0	0	1000	1000	0
DTTPtn	-1000	-1000	0	1000	1000	0
DUDPtn	0	0	0	1000	1000	0
DUMPtn	-1000	-1000	0	0	0	0
DURAD	-1000	-1000	0	0	0	0
DURAD2	-1000	-1000	0	1000	1000	0
DURIK1	0	0	0	1000	1000	0
DURIK1m	0	0	0	1000	1000	0
DURIPP	-1000	-1000	0	1000	1000	0
DURIt	-1000	-1000	0	1	1	0
DURItn	-1000	-1000	0	0	0	0
DUTPDPm	0	0	0	1000	1000	0
DUTPDPn	0	0	0	1000	1000	0
EAFLATOXINte	-1	-1	0	0	0	0
EBASTINEOHte	-1	-1	0	0	0	0
EBASTINEOHtr	0	0	0	1	1	0
EBASTINEte	0	0	0	1	1	0
EBASTINEtr	-1	-1	0	0	0	0
EBP1r	0	0	0	1000	1000	0
EBP2r	0	0	0	1000	1000	0
ECOAH12m	0	0	0	1000	1000	0
ECOAH1m	-1000	-1000	0	1000	1000	0
ECOAH9m	-1000	-1000	0	1000	1000	0
EHGLAT2m	0	0	0	1000	1000	0
EHGLATm	0	0	0	1000	1000	0
EICOSTETCPT1	0	0	0	3	3	0
EICOSTETCPT2	0	0	0	3	3	0
EICOSTETCRNt	0	0	0	3	3	0
EICOSTETt	-2	-2	0	1	1	0
ELAIDCPT1	0	0	0	1000	1000	0
ELAIDCPT2	0	0	0	1000	1000	0
ELAIDCRNt	0	0	0	1000	1000	0
ELAIDt	-1000	-1000	0	1000	1000	0
ENGASE2ly	0	0	0	112.111	112.111	0
ENGASE3ly	0	0	0	15.2286	15.2286	0
ENGASEly	0	0	0	92.9091	92.9091	0
ENO	-1000	-1000	0	1000	1000	0
ESTRADIOLGLCt	-350.142	-350.142	0	1000	1000	0
ESTRADIOLGLCt2	0	0	0	1000	1000	0
ESTRADIOLGLCtr	-350.142	-350.142	0	0	0	0
ESTRADIOLt	-349.142	-349.142	0	1	1	0
ESTRADIOLtr	-349.506	-349.506	0	1000	1000	0
ESTRONEGLCt	0	0	0	350.142	350.142	0
ESTRONEGLCtr	-350.142	-350.142	0	0	0	0
ESTRONESt	-1000	-1000	0	1000	1000	0
ESTRONESt2	0	0	0	1000	1000	0
ESTRONEtr	-1000	-1000	0	347.506	347.506	0
ESTSULT	0	0	0	1000	1000	0
ETF	0	0	0	1000	1000	0
ETFQO	0	0	0	1000	1000	0
ETHAK	0	0	0	1000	1000	0
ETHP	0	0	0	1000	1000	0
ETOHMO	0	0	0	1	1	0
ETOHt	0	0	0	1	1	0
ETOHtx	0	0	0	1	1	0
EX_10fthf(e)	0	0	0	3	3	0
EX_10fthf5glu(e)	-1	-1	0	2	2	0
EX_10fthf6glu(e)	-1	-1	0	1	1	0
EX_10fthf7glu(e)	-1	-1	0	0	0	0
EX_11_cis_retfa(e)	-1	-1	0	103	103	0
EX_13_cis_retnglc(e)	0	0	0	203	203	0
EX_1glyc_hs(e)	0	0	0	1000	1000	0
EX_1mncam(e)	0	0	0	4	4	0
EX_2425dhvitd2(e)	0	0	0	1	1	0
EX_2425dhvitd3(e)	0	0	0	954.392	954.392	0
EX_24nph(e)	0	0	0	2	2	0
EX_25hvitd2(e)	-1	-1	0	0	0	0
EX_25hvitd3(e)	-1	-1	0	1000	1000	0
EX_2hb(e)	-1	-1	0	1000	1000	0
EX_2mcit(e)	0	0	0	1000	1000	0
EX_34dhoxpeg(e)	0	0	0	1000	1000	0
EX_34dhphe(e)	-1	-1	0	1000	1000	0
EX_35cgmp(e)	0	0	0	1000	1000	0
EX_3aib(e)	0	0	0	1000	1000	0
EX_3aib_D(e)	0	0	0	1000	1000	0
EX_3mlda(e)	0	0	0	1000	1000	0
EX_4abut(e)	-1	-1	0	1000	1000	0
EX_4hdebrisoquine(e)	0	0	0	1	1	0
EX_4hphac(e)	0	0	0	1000	1000	0
EX_4mptnl(e)	0	0	0	953.892	953.892	0
EX_4mtolbutamide(e)	0	0	0	1	1	0
EX_4nph(e)	-1	-1	0	1	1	0
EX_4nphsf(e)	0	0	0	2	2	0
EX_4pyrdx(e)	0	0	0	1000	1000	0
EX_5adtststerone(e)	-1	-1	0	548.081	548.081	0
EX_5adtststeroneglc(e)	0	0	0	549.081	549.081	0
EX_5adtststerones(e)	-1	-1	0	460.152	460.152	0
EX_5dhf(e)	-1	-1	0	2	2	0
EX_5fthf(e)	-1	-1	0	0	0	0
EX_5homeprazole(e)	0	0	0	1	1	0
EX_5htrp(e)	0	0	0	1	1	0
EX_5mthf(e)	-1000	-1000	0	0	0	0
EX_5thf(e)	-1	-1	0	2	2	0
EX_6dhf(e)	-1	-1	0	1	1	0
EX_6htststerone(e)	0	0	0	425.507	425.507	0
EX_6thf(e)	-1	-1	0	1	1	0
EX_7dhf(e)	-1	-1	0	0	0	0
EX_7thf(e)	-1	-1	0	0	0	0
EX_9_cis_retfa(e)	-1	-1	0	103	103	0
EX_abt(e)	0	0	0	1000	1000	0
EX_ac(e)	-1	-1	0	1000	1000	0
EX_acac(e)	-1	-1	0	1000	1000	0
EX_acald(e)	-1	-1	0	1000	1000	0
EX_acetone(e)	-1	-1	0	1000	1000	0
EX_acgalfucgalacgalfuc12gal14acglcgalgluside_hs(e)	0	0	0	71.4286	71.4286	0
EX_acgalfucgalacgalfucgalacglcgal14acglcgalgluside	0	0	0	55.5556	55.5556	0
EX_acgam(e)	0	0	0	3	3	0
EX_ach(e)	-1	-1	0	1000	1000	0
EX_acn13acngalgbside_hs(e)	0	0	0	100	100	0
EX_acn23acngalgbside_hs(e)	0	0	0	100	100	0
EX_acnacngal14acglcgalgluside_hs(e)	0	0	0	125	125	0
EX_acnacngalgbside_hs(e)	0	0	0	100	100	0
EX_acngalacglcgal14acglcgalgluside_hs(e)	0	0	0	90.9091	90.9091	0
EX_ade(e)	-1	-1	0	1000	1000	0
EX_adn(e)	-1000	-1000	0	0	0	0
EX_adp	-1	-1	0	0	0	0
EX_adprbp(e)	0	0	0	1	1	0
EX_adprib(e)	-1	-1	0	1	1	0
EX_adrn(e)	-1	-1	0	6	6	0
EX_adrnl(e)	0	0	0	1000	1000	0
EX_aflatoxin(e)	-1	-1	0	0	0	0
EX_ak2lgchol_hs(e)	-1	-1	0	1	1	0
EX_akg(e)	-1	-1	0	1000	1000	0
EX_ala_B(e)	-1	-1	0	1000	1000	0
EX_ala_D(e)	-1	-1	0	1000	1000	0
EX_ala_L(e)	-1	-1	0	1000	1000	0
EX_aldstrn(e)	0	0	0	381.557	381.557	0
EX_amp(e)	-1	-1	0	1000	1000	0
EX_andrstrn(e)	-1	-1	0	546.081	546.081	0
EX_andrstrnglc(e)	0	0	0	547.081	547.081	0
EX_antipyrene(e)	-1	-1	0	0	0	0
EX_apnnox(e)	0	0	0	1	1	0
EX_appnn(e)	-1	-1	0	0	0	0
EX_aprgstrn(e)	0	0	0	954.892	954.892	0
EX_arab_L(e)	-1	-1	0	0	0	0
EX_arach(e)	-1000	-1000	0	0	0	0
EX_arachd(e)	-1	-1	0	6	6	0
EX_arg_L(e)	-1	-1	0	1000	1000	0
EX_ascb_L(e)	0	0	0	1000	1000	0
EX_asn_L(e)	-1	-1	0	1000	1000	0
EX_asp_D(e)	-1	-1	0	0	0	0
EX_asp_L(e)	-1	-1	0	1000	1000	0
EX_atp(e)	-1	-1	0	1000	1000	0
EX_avite1(e)	-1	-1	0	0	0	0
EX_avite2(e)	-1	-1	0	0	0	0
EX_bhb(e)	-1	-1	0	1000	1000	0
EX_bildglcur(e)	0	0	0	500.5	500.5	0
EX_bilglcur(e)	-1	-1	0	636.928	636.928	0
EX_bilirub(e)	-1	-1	0	636.928	636.928	0
EX_biocyt(e)	-1	-1	0	0	0	#DIV/0!
EX_btn(e)	-100	-100	0	1	1	0
EX_but(e)	-1	-1	0	0	0	0
EX_bvite(e)	-1	-1	0	0	0	0
EX_camp(e)	0	0	0	1000	1000	0
EX_caro(e)	-1	-1	0	0	0	0
EX_carveol(e)	0	0	0	1	1	0
EX_cgly(e)	-1	-1	0	1000	1000	0
EX_chol(e)	-1000	-1000	0	0	0	0
EX_cholate(e)	-1000	-1000	0	0	0	0
EX_chsterol(e)	-1	-1	0	1000	1000	0
EX_chtn(e)	-1	-1	0	0	0	0
EX_cit(e)	-1	-1	0	1000	1000	0
EX_cl(e)	-1000	-1000	0	0	0	0
EX_CLPND(e)	-1	-1	0	15	15	0
EX_cmp(e)	-1	-1	0	2	2	0
EX_co(e)	0	0	0	635.928	635.928	0
EX_co2(e)	-100	-100	0	1000	1000	0
EX_coumarin(e)	-1	-1	0	0	0	0
EX_creat(e)	-1	-1	0	1000	1000	0
EX_crmp_hs(e)	0	0	0	1000	1000	0
EX_crn(e)	-1000	-1000	0	0	0	0
EX_crtsl(e)	0	0	0	381.557	381.557	0
EX_crtstrn(e)	0	0	0	476.946	476.946	0
EX_crvnc(e)	-1	-1	0	15	15	0
EX_csn(e)	-1	-1	0	0	0	0
EX_cspg_a(e)	-1	-1	0	0	0	0
EX_cspg_b(e)	-1	-1	0	0	0	0
EX_cspg_c(e)	-1	-1	0	0	0	0
EX_cspg_d(e)	-1	-1	0	0	0	0
EX_cspg_e(e)	-1	-1	0	0	0	0
EX_cyan(e)	-1	-1	0	0	0	0
EX_cys_L(e)	-1000	-1000	0	0	0	0
EX_cytd(e)	-1000	-1000	0	0	0	0
EX_dad_2(e)	-1000	-1000	0	0	0	0
EX_dag_hs(e)	-1000	-1000	0	0	0	0
EX_dcsptn1(e)	-1	-1	0	8	8	0
EX_dcyt(e)	-1000	-1000	0	0	0	0
EX_debrisoquine(e)	-1	-1	0	0	0	0
EX_dgchol(e)	-1	-1	0	765.113	765.113	0
EX_dgsn(e)	-1000	-1000	0	0	0	0
EX_dhdascb(e)	-1000	-1000	0	0	0	0
EX_dheas(e)	-1	-1	0	457.819	457.819	0
EX_dhf(e)	0	0	0	3	3	0
EX_digalsgalside_hs(e)	0	0	0	1000	1000	0
EX_din(e)	-1000	-1000	0	0	0	0
EX_dlnlcg(e)	-1	-1	0	3	3	0
EX_dmantipyrine(e)	0	0	0	1	1	0
EX_dmhptcrn(e)	0	0	0	1	1	0
EX_dopa(e)	-1	-1	0	1000	1000	0
EX_dopasf(e)	0	0	0	1000	1000	0
EX_drib(e)	-1	-1	0	1000	1000	0
EX_duri(e)	-1	-1	0	1000	1000	0
EX_eaflatoxin(e)	0	0	0	1	1	0
EX_ebastine(e)	-1	-1	0	0	0	0
EX_ebastineoh(e)	0	0	0	1	1	0
EX_eicostet(e)	-1	-1	0	2	2	0
EX_elaid(e)	-1	-1	0	1000	1000	0
EX_estradiol(e)	-1	-1	0	349.142	349.142	0
EX_estradiolglc(e)	0	0	0	350.142	350.142	0
EX_estroneglc(e)	0	0	0	350.142	350.142	0
EX_estrones(e)	-1	-1	0	318.874	318.874	0
EX_etoh(e)	-1	-1	0	0	0	0
EX_fe2(e)	-1	-1	0	636.928	636.928	0
EX_fe3(e)	-1	-1	0	587.856	587.856	0
EX_fol(e)	-1000	-1000	0	0	0	0
EX_for(e)	-1	-1	0	1000	1000	0
EX_fru(e)	-1	-1	0	1000	1000	0
EX_fuc13galacglcgal14acglcgalgluside_hs(e)	0	0	0	90.9091	90.9091	0
EX_fuc14galacglcgalgluside_hs(e)	0	0	0	142.857	142.857	0
EX_fucacgalfucgalacglcgalgluside_hs(e)	0	0	0	100	100	0
EX_fucacngal14acglcgalgluside_hs(e)	0	0	0	125	125	0
EX_fucacngalacglcgalgluside_hs(e)	0	0	0	125	125	0
EX_fucfuc12gal14acglcgalgluside_hs(e)	0	0	0	125	125	0
EX_fucfuc132galacglcgal14acglcgalgluside_hs(e)	0	0	0	83.3333	83.3333	0
EX_fucfucfucgalacglc13galacglcgal14acglcgalgluside	0	0	0	58.8235	58.8235	0
EX_fucfucfucgalacglcgal14acglcgalgluside_hs(e)	0	0	0	76.9231	76.9231	0
EX_fucfucgalacglcgalgluside_hs(e)	0	0	0	125	125	0
EX_fucgal14acglcgalgluside_hs(e)	0	0	0	142.857	142.857	0
EX_fucgalfucgalacglcgalgluside_hs(e)	0	0	0	100	100	0
EX_fucgalgbside_hs(e)	0	0	0	111.111	111.111	0
EX_fuc_L(e)	0	0	0	92.9091	92.9091	0
EX_gal(e)	-1000	-1000	0	0	0	0
EX_galacglcgalgbside_hs(e)	0	0	0	83.3333	83.3333	0
EX_galfuc12gal14acglcgalgluside_hs(e)	0	0	0	111.111	111.111	0
EX_galfucgalacglcgal14acglcgalgluside_hs(e)	0	0	0	76.9231	76.9231	0
EX_galgalfucfucgalacglcgalacglcgal14acglcgalglusid	0	0	0	50	50	0
EX_galgalgalthcrm_hs(e)	0	0	0	100	100	0
EX_gam(e)	-1000	-1000	0	0	0	0
EX_gbside_hs(e)	0	0	0	127.5	127.5	0
EX_gchola(e)	-1	-1	0	1000	1000	0
EX_gd1b2_hs(e)	0	0	0	125	125	0
EX_gd1c_hs(e)	0	0	0	125	125	0
EX_gdp(e)	-1	-1	0	1	1	0
EX_glc(e)	-1	-1	0	1000	1000	0
EX_gln_L(e)	-1	-1	0	1000	1000	0
EX_gluala(e)	-1	-1	0	1000	1000	0
EX_glu_L(e)	-1	-1	0	1000	1000	0
EX_gly(e)	-1000	-1000	0	0	0	0
EX_glyb(e)	-1	-1	0	1000	1000	0
EX_glyc(e)	-1000	-1000	0	0	0	0
EX_glyc_S(e)	0	0	0	1000	1000	0
EX_glygn2(e)	-1	-1	0	0	0	0
EX_glygn4(e)	-1	-1	0	1	1	0
EX_glygn5(e)	-1	-1	0	2	2	0
EX_gmp(e)	-1	-1	0	2	2	0
EX_gp1c_hs(e)	0	0	0	90.9091	90.9091	0
EX_gp1calpha_hs(e)	0	0	0	90.9091	90.9091	0
EX_gq1b_hs(e)	0	0	0	100	100	0
EX_gq1balpha_hs(e)	0	0	0	100	100	0
EX_gsn(e)	-1000	-1000	0	0	0	0
EX_gt1a_hs(e)	0	0	0	111.111	111.111	0
EX_gthox(e)	0	0	0	501	501	0
EX_gthrd(e)	-1	-1	0	1000	1000	0
EX_gtp(e)	-1	-1	0	0	0	0
EX_gua(e)	-1	-1	0	1000	1000	0
EX_h(e)	-100	-100	0	1000	1000	0
EX_h2o(e)	-100	-100	0	1000	1000	0
EX_h2o2(e)	-1	-1	0	1000	1000	0
EX_ha(e)	-1	-1	0	501	501	0
EX_ha_pre1(e)	-1	-1	0	1000	1000	0
EX_hco3(e)	-100	-100	0	1000	1000	0
EX_hcoumarin(e)	0	0	0	1	1	0
EX_hdca(e)	-1	-1	0	1000	1000	0
EX_hdcea(e)	-1000	-1000	0	0	0	0
EX_hestratriol(e)	0	0	0	296.274	296.274	0
EX_hexc(e)	-1	-1	0	0	0	0
EX_his_L(e)	-1000	-1000	0	0	0	0
EX_hista(e)	-1	-1	0	1000	1000	0
EX_hpdca(e)	-1	-1	0	0	0	0
EX_hspg(e)	-1	-1	0	0	0	0
EX_htaxol(e)	0	0	0	1	1	0
EX_hxan(e)	-1	-1	0	1000	1000	0
EX_i(e)	-1	-1	0	0	0	0
EX_idp(e)	-1	-1	0	1	1	0
EX_ile_L(e)	-1	-1	0	1000	1000	0
EX_imp(e)	0	0	0	2	2	0
EX_inost(e)	-1	-1	0	1000	1000	0
EX_ins(e)	-1000	-1000	0	0	0	0
EX_ksi(e)	-1	-1	0	3	3	0
EX_ksi_deg1(e)	0	0	0	4	4	0
EX_ksii_core2(e)	-1	-1	0	2	2	0
EX_ksii_core4(e)	-1	-1	0	2	2	0
EX_lac_D(e)	-1	-1	0	1000	1000	0
EX_lac_L(e)	-1	-1	0	1000	1000	0
EX_lcts(e)	-1	-1	0	500	500	0
EX_Lcystin(e)	-1	-1	0	0	0	0
EX_leuktrA4(e)	-1	-1	0	1000	1000	0
EX_leuktrB4(e)	0	0	0	1000	1000	0
EX_leuktrC4(e)	-1	-1	0	1000	1000	0
EX_leuktrD4(e)	-1	-1	0	1000	1000	0
EX_leuktrE4(e)	-1	-1	0	1000	1000	0
EX_leuktrF4(e)	-1	-1	0	1000	1000	0
EX_leu_L(e)	-1	-1	0	1000	1000	0
EX_lgnc(e)	-1	-1	0	1	1	0
EX_limnen(e)	-1	-1	0	0	0	0
EX_lneldc(e)	-1	-1	0	1000	1000	0
EX_lnlc(e)	-1	-1	0	0	0	0
EX_lnlnca(e)	-1	-1	0	0	0	0
EX_lnlncg(e)	-1	-1	0	3	3	0
EX_lpchol_hs(e)	-1000	-1000	0	0	0	0
EX_lys_L(e)	-1	-1	0	1	1	0
EX_mag_hs(e)	-1000	-1000	0	0	0	0
EX_malt(e)	-1000	-1000	0	0	0	0
EX_malttr(e)	-1	-1	0	4	4	0
EX_man(e)	-1000	-1000	0	0	0	0
EX_meoh(e)	-1	-1	0	1000	1000	0
EX_mepi(e)	0	0	0	1000	1000	0
EX_mercplaccys(e)	0	0	0	1000	1000	0
EX_met_L(e)	-1	-1	0	1000	1000	0
EX_mthgxl(e)	0	0	0	1000	1000	0
EX_n2m2nmasn(e)	-1	-1	0	3	3	0
EX_nac(e)	-1	-1	0	3	3	0
EX_nad(e)	-1	-1	0	0	0	0
EX_nadp(e)	-1	-1	0	0	0	0
EX_ncam(e)	-1	-1	0	3	3	0
EX_nh4(e)	-100	-100	0	1000	1000	0
EX_no(e)	-1	-1	0	952.892	952.892	0
EX_npthl(e)	-1	-1	0	0	0	0
EX_nrpphr(e)	-1	-1	0	1000	1000	0
EX_nrpphrsf(e)	0	0	0	855.228	855.228	0
EX_nrvnc(e)	-1	-1	0	0	0	0
EX_o2(e)	-1000	-1000	0	0	0	0
EX_o2s(e)	-1	-1	0	20	20	0
EX_oagd3_hs(e)	0	0	0	250	250	0
EX_oagt3_hs(e)	0	0	0	200	200	0
EX_ocdca(e)	-1000	-1000	0	0	0	0
EX_ocdcea(e)	-1	-1	0	1000	1000	0
EX_octa(e)	-1000	-1000	0	0	0	0
EX_omeprazole(e)	-1	-1	0	0	0	0
EX_onpthl(e)	0	0	0	1	1	0
EX_orn(e)	-1	-1	0	1000	1000	0
EX_oxa(e)	0	0	0	1000	1000	0
EX_paf_hs(e)	-1	-1	0	1	1	0
EX_pchol_hs(e)	-1	-1	0	1000	1000	0
EX_pe_hs(e)	-1000	-1000	0	0	0	0
EX_perillyl(e)	0	0	0	1	1	0
EX_pglyc_hs(e)	-1	-1	0	1000	1000	0
EX_pheacgln(e)	0	0	0	1000	1000	0
EX_phe_L(e)	-1000	-1000	0	0	0	0
EX_pheme(e)	-635.928	-635.928	0	0	0	0
EX_phyt(e)	-1	-1	0	0	0	0
EX_pi(e)	-100	-100	0	1000	1000	0
EX_pnto_R(e)	-100	-100	0	1000	1000	0
EX_ppa(e)	-1	-1	0	1000	1000	0
EX_prgstrn(e)	-1	-1	0	953.892	953.892	0
EX_pro_L(e)	-1	-1	0	1000	1000	0
EX_prostgd2(e)	-1	-1	0	13	13	0
EX_prostge1(e)	-1	-1	0	3	3	0
EX_prostge2(e)	-1	-1	0	3	3	0
EX_prostgf2(e)	-1	-1	0	13	13	0
EX_ps_hs(e)	-1	-1	0	1000	1000	0
EX_ptdca(e)	-1	-1	0	0	0	0
EX_pydam(e)	-1000	-1000	0	0	0	0
EX_pydx(e)	-1000	-1000	0	0	0	0
EX_pydxn(e)	-1000	-1000	0	0	0	0
EX_pyr(e)	-1	-1	0	1000	1000	0
EX_rbt(e)	0	0	0	1000	1000	0
EX_retfa(e)	-1	-1	0	102	102	0
EX_retinol(e)	-100	-100	0	3	3	0
EX_retinol_9_cis(e)	0	0	0	104	104	0
EX_retinol_cis_11(e)	0	0	0	104	104	0
EX_retn(e)	-100	-100	0	103	103	0
EX_retnglc(e)	0	0	0	203	203	0
EX_rib_D(e)	-1000	-1000	0	0	0	0
EX_ribflv(e)	-1000	-1000	0	0	0	0
EX_Rtotal(e)	-1	-1	0	1000	1000	0
EX_Rtotal2(e)	-1	-1	0	1000	1000	0
EX_Rtotal3(e)	-1	-1	0	1	1	0
EX_s2l2fn2m2masn(e)	-1	-1	0	3	3	0
EX_s2l2n2m2masn(e)	-1	-1	0	3	3	0
EX_sarcs(e)	-1	-1	0	0	0	0
EX_ser_L(e)	-1	-1	0	1000	1000	0
EX_sl_L(e)	0	0	0	1000	1000	0
EX_so4(e)	-100	-100	0	1000	1000	0
EX_spc_hs(e)	-1	-1	0	1000	1000	0
EX_sph1p(e)	-1	-1	0	1000	1000	0
EX_sphs1p(e)	-1	-1	0	1000	1000	0
EX_srtn(e)	0	0	0	1	1	0
EX_strch1(e)	-1	-1	0	0	0	0
EX_strch2(e)	-1	-1	0	1	1	0
EX_strdnc(e)	-1	-1	0	1	1	0
EX_succ(e)	-1	-1	0	1000	1000	0
EX_sucr(e)	-1	-1	0	0	0	0
EX_tag_hs(e)	-1	-1	0	1	1	0
EX_tagat_D(e)	-1	-1	0	0	0	0
EX_taur(e)	-1	-1	0	1000	1000	0
EX_taxol(e)	-1	-1	0	0	0	0
EX_tchola(e)	-1	-1	0	1000	1000	0
EX_tcynt(e)	-1	-1	0	2	2	0
EX_tdchola(e)	-1	-1	0	663.228	663.228	0
EX_tethex3(e)	-1	-1	0	1	1	0
EX_tetpent3(e)	-1	-1	0	0	0	0
EX_tetpent6(e)	-1	-1	0	0	0	0
EX_tettet6(e)	-1	-1	0	0	0	0
EX_thf(e)	-1	-1	0	1000	1000	0
EX_thm(e)	-1000	-1000	0	0	0	0
EX_thmmp(e)	-1	-1	0	1000	1000	0
EX_thmtp(e)	0	0	0	1000	1000	0
EX_thr_L(e)	-1	-1	0	0	0	#DIV/0!
EX_thym(e)	-1	-1	0	1000	1000	0
EX_thymd(e)	-1	-1	0	0	0	0
EX_thyox_L(e)	0	0	0	0.25	0.25	0
EX_tmndnc(e)	-1	-1	0	15	15	0
EX_tolbutamide(e)	-1	-1	0	0	0	0
EX_tre(e)	-1	-1	0	0	0	0
EX_triodthy(e)	-1	-1	0	0.333333	0.333333	0
EX_triodthysuf(e)	0	0	0	1.33333	1.33333	0
EX_trp_L(e)	-1	-1	0	0	0	#DIV/0!
EX_tststerone(e)	-1	-1	0	546.081	546.081	0
EX_tststeroneglc(e)	0	0	0	547.081	547.081	0
EX_tststerones(e)	0	0	0	459.596	459.596	0
EX_tsul(e)	-1	-1	0	0	0	0
EX_ttdca(e)	-1000	-1000	0	0	0	0
EX_txa2(e)	0	0	0	8	8	0
EX_tymsf(e)	0	0	0	1000	1000	0
EX_Tyr_ggn(e)	0	0	0	3	3	0
EX_tyr_L(e)	-1	-1	0	1000	1000	0
EX_udp(e)	-1	-1	0	1000	1000	0
EX_ump(e)	-1	-1	0	1000	1000	0
EX_ura(e)	-1	-1	0	1000	1000	0
EX_urate(e)	-1	-1	0	1000	1000	0
EX_urea(e)	-1	-1	0	1000	1000	0
EX_uri(e)	-1	-1	0	1000	1000	0
EX_utp(e)	-1	-1	0	1000	1000	0
EX_vacc(e)	-1	-1	0	1000	1000	0
EX_val_L(e)	-1	-1	0	1000	1000	0
EX_vitd3(e)	-1000	-1000	0	0	0	0
EX_whddca(e)	0	0	0	1	1	0
EX_whhdca(e)	0	0	0	1000	1000	0
EX_whttdca(e)	0	0	0	1000	1000	0
EX_xolest2_hs(e)	-1	-1	0	1000	1000	0
EX_xoltri24(e)	0	0	0	953.892	953.892	0
EX_xoltri25(e)	0	0	0	953.892	953.892	0
EX_xoltri27(e)	0	0	0	953.892	953.892	0
EX_xyl_D(e)	0	0	0	6	6	0
EX_xylt(e)	-1000	-1000	0	0	0	0
EX_yvite(e)	-1	-1	0	0	0	0
F1Atg	0	0	0	166.667	166.667	0
F1PGT	0	0	0	92.1818	92.1818	0
F6Tg	0	0	0	90.9091	90.9091	0
FACOAL140i	0	0	0	1000	1000	0
FACOAL150	0	0	0	1	1	0
FACOAL160i	0	0	0	1000	1000	0
FACOAL161	-1000	-1000	0	1000	1000	0
FACOAL170	0	0	0	1	1	0
FACOAL180i	0	0	0	1000	1000	0
FACOAL1812	-1000	-1000	0	1	1	0
FACOAL1813	-1000	-1000	0	1	1	0
FACOAL181i	0	0	0	1000	1000	0
FACOAL1821	-1000	-1000	0	1000	1000	0
FACOAL1822	-1000	-1000	0	1	1	0
FACOAL1831	-1000	-1000	0	1	1	0
FACOAL1832	0	0	0	1	1	0
FACOAL184	-1	-1	0	1	1	0
FACOAL191	0	0	0	1000	1000	0
FACOAL200	0	0	0	1000	1000	0
FACOAL203	-3	-3	0	1	1	0
FACOAL204	-1000	-1000	0	1	1	0
FACOAL2042	-2	-2	0	1	1	0
FACOAL205	-15	-15	0	1	1	0
FACOAL206	0	0	0	1	1	0
FACOAL224	-6	-6	0	1	1	0
FACOAL2251	-8	-8	0	1	1	0
FACOAL2252	-15	-15	0	1	1	0
FACOAL226	-15	-15	0	1	1	0
FACOAL240	-1	-1	0	1	1	0
FACOAL241	0	0	0	1	1	0
FACOAL244_1	0	0	0	1	1	0
FACOAL245_1	0	0	0	1	1	0
FACOAL245_2	0	0	0	1	1	0
FACOAL246_1	-1	-1	0	1	1	0
FACOAL260	0	0	0	1	1	0
FACOAL40im	0	0	0	1	1	0
FACOAL80i	0	0	0	1000	1000	0
FADDP	0	0	0	1000	1000	0
FADH2tru	0	0	0	1000	1000	0
FADH2tx	0	0	0	953.555	953.555	0
FADtru	0	0	0	1000	1000	0
FADtx	-953.555	-953.555	0	0	0	0
FAEL183	0	0	0	503	503	0
FAEL184	0	0	0	2	2	0
FAEL204	0	0	0	1000	1000	0
FAEL205	0	0	0	804.594	804.594	0
FAH1	0	0	0	1	1	0
FAH2	0	0	0	1000	1000	0
FAH3	0	0	0	1000	1000	0
FALDH	-1000	-1000	0	1000	1000	0
FALDtly	0	0	0	1000	1000	0
FALDtm	0	0	0	1000	1000	0
FAOXC11	0	0	0	1	1	0
FAOXC140	0	0	0	833.333	833.333	0
FAOXC150m	0	0	0	2	2	0
FAOXC160	0	0	0	714.286	714.286	0
FAOXC16080m	0	0	0	1000	1000	0
FAOXC16080x	0	0	0	501.97	501.97	0
FAOXC161802m	0	0	0	1000	1000	0
FAOXC16180m	0	0	0	1000	1000	0
FAOXC170m	0	0	0	1	1	0
FAOXC180	0	0	0	1000	1000	0
FAOXC180x	0	0	0	1000	1000	0
FAOXC1811601m	0	0	0	1000	1000	0
FAOXC1811602m	0	0	0	987.642	987.642	0
FAOXC1811603m	0	0	0	1000	1000	0
FAOXC182806m	0	0	0	1	1	0
FAOXC18280m	0	0	0	1000	1000	0
FAOXC183803m	0	0	0	1	1	0
FAOXC183806m	0	0	0	9	9	0
FAOXC183806x	0	0	0	9	9	0
FAOXC18480m	0	0	0	16	16	0
FAOXC18480x	0	0	0	16	16	0
FAOXC200180m	0	0	0	1000	1000	0
FAOXC200180x	0	0	0	1000	1000	0
FAOXC2031836m	0	0	0	4	4	0
FAOXC204	0	0	0	7	7	0
FAOXC204184m	0	0	0	3	3	0
FAOXC2051843m	0	0	0	16	16	0
FAOXC2051843x	0	0	0	16	16	0
FAOXC2242046m	0	0	0	7	7	0
FAOXC2242046x	0	0	0	1000	1000	0
FAOXC2251836m	0	0	0	9	9	0
FAOXC2251836x	0	0	0	9	9	0
FAOXC2252053m	0	0	0	9	9	0
FAOXC2252053x	0	0	0	9	9	0
FAOXC226	0	0	0	16	16	0
FAOXC226205m	0	0	0	16	16	0
FAOXC226205x	0	0	0	806.179	806.179	0
FAOXC240200x	0	0	0	2	2	0
FAOXC241181x	0	0	0	1	1	0
FAOXC2442246x	0	0	0	1	1	0
FAOXC2452253x	0	0	0	1	1	0
FAOXC2452256x	0	0	0	1	1	0
FAOXC246226x	0	0	0	2	2	0
FAOXC260240x	0	0	0	1	1	0
FAOXC80	0	0	0	1000	1000	0
FAS100COA	0	0	0	1000	1000	0
FAS120COA	0	0	0	500	500	0
FAS140COA	0	0	0	333.333	333.333	0
FAS160COA	0	0	0	1000	1000	0
FAS180COA	0	0	0	1000	1000	0
FAS80COA_L	0	0	0	333.333	333.333	0
FATP1t	-1000	-1000	0	1000	1000	0
FATP2t	-1000	-1000	0	1000	1000	0
FATP3t	-1000	-1000	0	1000	1000	0
FATP4t	-1000	-1000	0	1000	1000	0
FATP5t	-1000	-1000	0	1000	1000	0
FATP6t	-1000	-1000	0	1000	1000	0
FATP7t	-1000	-1000	0	1000	1000	0
FATP8t	-1000	-1000	0	1000	1000	0
FATP9t	-1000	-1000	0	1000	1000	0
FBA	-1000	-1000	0	1000	1000	0
FBA2	0	0	0	1000	1000	0
FBA4	0	0	0	1000	1000	0
FBA5	0	0	0	1	1	0
FBP	0	0	0	1000	1000	0
FBP26	0	0	0	1000	1000	0
FCLTm	0	0	0	125	125	0
FCOAH	0	0	0	1	1	0
FDH	0	0	0	1000	1000	0
FE2t	0	0	0	1000	1000	0
FE2tm	0	0	0	125	125	0
FE3R2e	0	0	0	1000	1000	0
FK	0	0	0	92.1818	92.1818	0
FKYNH	0	0	0	1	1	0
FMNAT	0	0	0	1000	1000	0
FOLR2	0	0	0	1000	1000	0
FOLt2	-1000	-1000	0	1000	1000	0
FORMCOAtx	0	0	0	1	1	0
FORt2m	-1000	-1000	0	0	0	0
FORtr	-348.142	-348.142	0	0	0	0
FPGS	0	0	0	250	250	0
FPGS2	0	0	0	200	200	0
FPGS2m	0	0	0	200	200	0
FPGS3	0	0	0	166.667	166.667	0
FPGS3m	0	0	0	166.667	166.667	0
FPGS4	0	0	0	250	250	0
FPGS4m	0	0	0	200	200	0
FPGS5	0	0	0	200	200	0
FPGS5m	0	0	0	200	200	0
FPGS6	0	0	0	166.667	166.667	0
FPGS6m	0	0	0	166.667	166.667	0
FPGS7	0	0	0	250	250	0
FPGS7m	0	0	0	250	250	0
FPGS8	0	0	0	200	200	0
FPGS8m	0	0	0	200	200	0
FPGS9	0	0	0	166.667	166.667	0
FPGS9m	0	0	0	166.667	166.667	0
FPGSm	0	0	0	250	250	0
FRDPtc	-1000	-1000	0	1000	1000	0
FRDPtr	-1000	-1000	0	1000	1000	0
FRUt1r	-1000	-1000	0	1000	1000	0
FRUt4	-1000	-1000	0	1000	1000	0
FTCD	0	0	0	1000	1000	0
FTHFCL	0	0	0	1	1	0
FTHFDH	0	0	0	1000	1000	0
FTHFL	0	0	0	1000	1000	0
FTHFLm	0	0	0	1000	1000	0
FUC13GALACGLCGAL14ACGLCGALGLUSIDEte	-90.9091	-90.9091	0	0	0	0
FUC13GALACGLCGAL14ACGLCGALGLUSIDEtg	0	0	0	90.9091	90.9091	0
FUC14GALACGLCGALGLUSIDEte	-142.857	-142.857	0	0	0	0
FUC14GALACGLCGALGLUSIDEtg	0	0	0	142.857	142.857	0
FUCACGALFUCGALACGLCGALGLUSIDEte	-100	-100	0	0	0	0
FUCACGALFUCGALACGLCGALGLUSIDEtg	0	0	0	100	100	0
FUCACNGAL14ACGLCGALGLUSIDEte	-125	-125	0	0	0	0
FUCACNGAL14ACGLCGALGLUSIDEtg	0	0	0	125	125	0
FUCACNGALACGLCGALGLUSIDEte	-125	-125	0	0	0	0
FUCACNGALACGLCGALGLUSIDEtg	0	0	0	125	125	0
FUCASE2e	0	0	0	4	4	0
FUCASE2ly	0	0	0	15.2286	15.2286	0
FUCASEe	0	0	0	91.9091	91.9091	0
FUCASEly	0	0	0	91.5455	91.5455	0
FUCFUC12GAL14ACGLCGALGLUSIDEte	-125	-125	0	0	0	0
FUCFUC12GAL14ACGLCGALGLUSIDEtg	0	0	0	125	125	0
FUCFUC132GALACGLCGAL14ACGLCGALGLUSIDEte	-83.3333	-83.3333	0	0	0	0
FUCFUC132GALACGLCGAL14ACGLCGALGLUSIDEtg	0	0	0	83.3333	83.3333	0
FUCFUCFUCGALACGLC13GALACGLCGAL14ACGLCGALGLUSIDEte	-58.8235	-58.8235	0	0	0	0
FUCFUCFUCGALACGLC13GALACGLCGAL14ACGLCGALGLUSIDEtg	0	0	0	58.8235	58.8235	0
FUCFUCFUCGALACGLCGAL14ACGLCGALGLUSIDEte	-76.9231	-76.9231	0	0	0	0
FUCFUCFUCGALACGLCGAL14ACGLCGALGLUSIDEtg	0	0	0	76.9231	76.9231	0
FUCFUCGALACGLCGALGLUSIDEte	-125	-125	0	0	0	0
FUCFUCGALACGLCGALGLUSIDEtg	0	0	0	125	125	0
FUCGAL14ACGLCGALGLUSIDEte	-142.857	-142.857	0	0	0	0
FUCGAL14ACGLCGALGLUSIDEtg	0	0	0	142.857	142.857	0
FUCGALFUCGALACGLCGALGLUSIDEte	-100	-100	0	0	0	0
FUCGALFUCGALACGLCGALGLUSIDEtg	0	0	0	100	100	0
FUCGALGBSIDEte	0	0	0	111.111	111.111	0
FUCGALGBSIDEtg	-111.111	-111.111	0	0	0	0
FUCtly	0	0	0	92.1818	92.1818	0
FUM	-1000	-1000	0	1000	1000	0
FUMAC	0	0	0	953.892	953.892	0
FUMm	-1000	-1000	0	1000	1000	0
FUMSO3tm	-1000	-1000	0	1000	1000	0
FUMSO4tm	-1000	-1000	0	1000	1000	0
FUMtm	-1000	-1000	0	1000	1000	0
FUMTSULtm	-1000	-1000	0	1000	1000	0
FUT11g	0	0	0	111.111	111.111	0
FUT12g	0	0	0	125	125	0
FUT14g	0	0	0	125	125	0
FUT15g	0	0	0	71.4286	71.4286	0
FUT16g	0	0	0	76.9231	76.9231	0
FUT17g	0	0	0	55.5556	55.5556	0
FUT18g	0	0	0	50	50	0
FUT31g	0	0	0	142.857	142.857	0
FUT32g	0	0	0	125	125	0
FUT33g	0	0	0	100	100	0
FUT34g	0	0	0	125	125	0
FUT35g	0	0	0	100	100	0
FUT910g	0	0	0	58.8235	58.8235	0
FUT911g	0	0	0	58.8235	58.8235	0
FUT91g	0	0	0	142.857	142.857	0
FUT92g	0	0	0	125	125	0
FUT93g	0	0	0	125	125	0
FUT94g	0	0	0	76.9231	76.9231	0
FUT95g	0	0	0	76.9231	76.9231	0
FUT96g	0	0	0	83.3333	83.3333	0
FUT97g	0	0	0	83.3333	83.3333	0
FUT98g	0	0	0	90.9091	90.9091	0
FUT99g	0	0	0	58.8235	58.8235	0
G12MT1_L	0	0	0	111.111	111.111	0
G12MT1_U	0	0	0	111.111	111.111	0
G12MT2_L	0	0	0	111.111	111.111	0
G12MT2_U	0	0	0	111.111	111.111	0
G13MT_L	0	0	0	111.111	111.111	0
G13MT_U	0	0	0	111.111	111.111	0
G14T10g	0	0	0	14.2857	14.2857	0
G14T11g	0	0	0	14.2857	14.2857	0
G14T12g	0	0	0	14.2857	14.2857	0
G14T13g	0	0	0	14.2857	14.2857	0
G14T14g	0	0	0	14.2857	14.2857	0
G14T15g	0	0	0	14.2857	14.2857	0
G14T16g	0	0	0	14.2857	14.2857	0
G14T17g	0	0	0	14.2857	14.2857	0
G14T18g	0	0	0	38.4615	38.4615	0
G14T19g	0	0	0	38.4615	38.4615	0
G14T20g	0	0	0	38.4615	38.4615	0
G14T21g	0	0	0	38.4615	38.4615	0
G14T2g	0	0	0	41.8333	41.8333	0
G14T3g	0	0	0	41.8333	41.8333	0
G14T4g	0	0	0	41.8333	41.8333	0
G14T5g	0	0	0	41.8333	41.8333	0
G14T6g	0	0	0	14.2857	14.2857	0
G14T7g	0	0	0	14.2857	14.2857	0
G14T8g	0	0	0	14.2857	14.2857	0
G14T9g	0	0	0	14.2857	14.2857	0
G14Tg	0	0	0	90.9091	90.9091	0
G16MT_L	0	0	0	111.111	111.111	0
G16MT_U	0	0	0	111.111	111.111	0
G3PD1	-1000	-1000	0	1000	1000	0
G3PD2m	0	0	0	1000	1000	0
G5SADrm	-1000	-1000	0	1000	1000	0
G5SADs	0	0	0	1000	1000	0
G5SDym	0	0	0	1000	1000	0
G6PDA	0	0	0	1000	1000	0
G6PDH1rer	-1000	-1000	0	1000	1000	0
G6PDH2r	-1000	-1000	0	1000	1000	0
G6PDH2rer	-1000	-1000	0	1000	1000	0
G6PPer	0	0	0	1000	1000	0
G6Pter	-1000	-1000	0	1000	1000	0
GABAVESSEC	0	0	0	1000	1000	0
GACMTRc	-1	-1	0	1000	1000	0
GACPAILter	0	0	0	1	1	0
GAL3ST11	0	0	0	1000	1000	0
GAL3ST12	0	0	0	1000	1000	0
GALACGLCGALGBSIDEte	0	0	0	83.3333	83.3333	0
GALACGLCGALGBSIDEtg	-83.3333	-83.3333	0	0	0	0
GALASE10ly	0	0	0	15.2286	15.2286	0
GALASE11ly	0	0	0	15.2286	15.2286	0
GALASE12ly	0	0	0	15.2286	15.2286	0
GALASE13ly	0	0	0	15.2286	15.2286	0
GALASE14ly	0	0	0	15.2286	15.2286	0
GALASE15ly	0	0	0	15.2286	15.2286	0
GALASE16ly	0	0	0	42.8333	42.8333	0
GALASE17ly	0	0	0	43.8333	43.8333	0
GALASE18ly	0	0	0	43.8333	43.8333	0
GALASE19ly	0	0	0	168.667	168.667	0
GALASE1ly	0	0	0	92.9091	92.9091	0
GALASE20ly	0	0	0	39.4615	39.4615	0
GALASE3ly	0	0	0	15.2286	15.2286	0
GALASE4ly	0	0	0	15.2286	15.2286	0
GALASE5ly	0	0	0	15.2286	15.2286	0
GALASE6ly	0	0	0	15.2286	15.2286	0
GALASE7ly	0	0	0	15.2286	15.2286	0
GALASE8ly	0	0	0	15.2286	15.2286	0
GALASE9ly	0	0	0	15.2286	15.2286	0
GALC	0	0	0	1000	1000	0
GALFUC12GAL14ACGLCGALGLUSIDEte	-111.111	-111.111	0	0	0	0
GALFUC12GAL14ACGLCGALGLUSIDEtg	0	0	0	111.111	111.111	0
GALFUCGALACGLCGAL14ACGLCGALGLUSIDEte	-76.9231	-76.9231	0	0	0	0
GALFUCGALACGLCGAL14ACGLCGALGLUSIDEtg	0	0	0	76.9231	76.9231	0
GALGALFUCFUCGALACGLCGALACGLCGAL14ACGLCGALGLUSIDEte	-50	-50	0	0	0	0
GALGALFUCFUCGALACGLCGALACGLCGAL14ACGLCGALGLUSIDEtg	0	0	0	50	50	0
GALGALGALTHCRMte	0	0	0	100	100	0
GALGALGALTHCRMtg	-100	-100	0	0	0	0
GALGLUSIDEtg	-500	-500	0	0	0	0
GALGLUSIDEtl	0	0	0	500	500	0
GALGT1	0	0	0	125	125	0
GALGT2	0	0	0	111.111	111.111	0
GALGT3	0	0	0	100	100	0
GALGT4	0	0	0	90.9091	90.9091	0
GALK	0	0	0	1000	1000	0
GALNTg	0	0	0	167.667	167.667	0
GALSIDEtg	-500	-500	0	1000	1000	0
GALSIDEtl	-1000	-1000	0	1000	1000	0
GALT	-1000	-1000	0	1000	1000	0
GALt1r	-1000	-1000	0	1000	1000	0
GALt2_2	-1000	-1000	0	1000	1000	0
GALt4	-1000	-1000	0	1000	1000	0
GALtly	0	0	0	1000	1000	0
GALU	-1000	-1000	0	1000	1000	0
GAMt1r	0	0	0	1000	1000	0
GAMYe	0	0	0	3	3	0
GAO1g	0	0	0	250	250	0
GAO2g	0	0	0	200	200	0
GAPD	-1000	-1000	0	1000	1000	0
GARFT	0	0	0	500.5	500.5	0
GASNASE2ly	0	0	0	112.111	112.111	0
GASNASE3ly	0	0	0	15.2286	15.2286	0
GASNASEly	0	0	0	92.9091	92.9091	0
GBA	0	0	0	1000	1000	0
GBAl	0	0	0	500	500	0
GBGT1	0	0	0	125	125	0
GBSIDEte	0	0	0	127.5	127.5	0
GBSIDEtl	-127.5	-127.5	0	0	0	0
GCALDD	0	0	0	1000	1000	0
GCC2am	0	0	0	1000	1000	0
GCC2bim	0	0	0	1000	1000	0
GCC2cm	0	0	0	1000	1000	0
GCCam	0	0	0	1000	1000	0
GCCbim	0	0	0	1000	1000	0
GCCcm	0	0	0	1000	1000	0
GCHOLAt	-1000	-1000	0	1000	1000	0
GCHOLAt2	0	0	0	1000	1000	0
GCHOLAt3	0	0	0	1000	1000	0
GCHOLAte	-1000	-1000	0	1000	1000	0
GCHOLAtx	0	0	0	1000	1000	0
GCNTg	0	0	0	50	50	0
GD1B2te	0	0	0	125	125	0
GD1B2tg	-125	-125	0	0	0	0
GD1Cte	0	0	0	125	125	0
GD1Ctg	-125	-125	0	0	0	0
GDPFUCtg	0	0	0	250	250	0
GDPtg	-250	-250	0	0	0	0
GF6PTA	0	0	0	1000	1000	0
GFUCS	0	0	0	250	250	0
GGH_10FTHF5GLUe	0	0	0	3	3	0
GGH_10FTHF5GLUl	0	0	0	250	250	0
GGH_10FTHF6GLUe	0	0	0	2	2	0
GGH_10FTHF6GLUl	0	0	0	200	200	0
GGH_10FTHF7GLUe	0	0	0	1	1	0
GGH_10FTHF7GLUl	0	0	0	166.667	166.667	0
GGH_5DHFe	0	0	0	3	3	0
GGH_5DHFl	0	0	0	250	250	0
GGH_5THFe	0	0	0	3	3	0
GGH_5THFl	0	0	0	250	250	0
GGH_6DHFe	0	0	0	2	2	0
GGH_6DHFl	0	0	0	200	200	0
GGH_6THFe	0	0	0	2	2	0
GGH_6THFl	0	0	0	200	200	0
GGH_7DHFe	0	0	0	1	1	0
GGH_7DHFl	0	0	0	166.667	166.667	0
GGH_7THFe	0	0	0	1	1	0
GGH_7THFl	0	0	0	166.667	166.667	0
GGLUCT	0	0	0	1000	1000	0
GGNG	0	0	0	181.818	181.818	0
GGT5r	0	0	0	1000	1000	0
GGT6	-1000	-1000	0	1000	1000	0
GHMT2r	-1000	-1000	0	1000	1000	0
GHMT2rm	0	0	0	1000	1000	0
GK1	-1000	-1000	0	1000	1000	0
GLACter	-1000	-1000	0	0	0	0
GLAl	0	0	0	1000	1000	0
GLB1	0	0	0	500	500	0
GLBRAN	0	0	0	181.818	181.818	0
GLCAASE1ly	0	0	0	1	1	0
GLCAASE4ly	0	0	0	1	1	0
GLCAASE5ly	0	0	0	1	1	0
GLCAASE6ly	0	0	0	1	1	0
GLCAASE7ly	0	0	0	1	1	0
GLCAASE8ly	0	0	0	500	500	0
GLCAASE9ly	0	0	0	500	500	0
GLCMter	0	0	0	1000	1000	0
GLCNACASE1ly	0	0	0	1	1	0
GLCNACASE2ly	0	0	0	1	1	0
GLCNACASE3ly	0	0	0	1	1	0
GLCNACASE4ly	0	0	0	1	1	0
GLCNACASE5ly	0	0	0	1	1	0
GLCNACPT_L	0	0	0	111.111	111.111	0
GLCNACPT_U	0	0	0	111.111	111.111	0
GLCNACT_L	0	0	0	111.111	111.111	0
GLCNACT_U	0	0	0	111.111	111.111	0
GLCt1r	-1000	-1000	0	1000	1000	0
GLCt2_2	-1000	-1000	0	1000	1000	0
GLCt4	-1000	-1000	0	1000	1000	0
GLCter	-1000	-1000	0	1000	1000	0
GLCtg	0	0	0	500	500	0
GLCtly	0	0	0	500	500	0
GLCURter	0	0	0	1000	1000	0
GLCURtly	-1000	-1000	0	0	0	0
GLDBRAN	0	0	0	181.818	181.818	0
GLGNS1	0	0	0	181.818	181.818	0
GLNALANaEx	0	0	0	1000	1000	0
GLNASNNaEx	0	0	0	1000	1000	0
GLNCYSNaEx	0	0	0	1000	1000	0
GLNLASEer	-1000	-1000	0	0	0	0
GLNS	0	0	#DIV/0!	1000	1000	0
GLNSERNaEx	0	0	0	1000	1000	0
GLNt4	0	0	0	1000	1000	0
GLNTHRNaEx	0	0	0	1000	1000	0
GLNtm	0	0	0	1000	1000	0
GLNtN1	-1000	-1000	0	1000	1000	0
GLPASE1	0	0	0	181.818	181.818	0
GLPASE2	0	0	0	181.818	181.818	0
GLRASE	-1000	-1000	0	0	0	0
GLU5Km	0	0	0	1000	1000	0
GLUCYS	0	0	0	1000	1000	0
GLUDC	0	0	0	1000	1000	0
GLUDxm	-1000	-1000	0	1000	1000	0
GLUDym	-1000	-1000	0	1000	1000	0
GluForTx	0	0	0	1000	1000	0
GLUNm	0	0	0	1000	1000	0
GLUPRT	0	0	0	500.5	500.5	0
GLUt2m	-1000	-1000	0	1000	1000	0
GLUt6	0	0	0	1000	1000	0
GLUt7l	0	0	0	1000	1000	0
GLUTCOADHm	0	0	0	1000	1000	0
GLUtr	-1000	-1000	0	0	0	0
GLUVESSEC	0	0	0	1000	1000	0
GLXO1	0	0	0	1000	1000	0
GLXO2p	0	0	0	1000	1000	0
GLXtm	-1000	-1000	0	1000	1000	0
GLXtp	-1000	-1000	0	1000	1000	0
GLYAMDTRc	-1	-1	0	1000	1000	0
GLYATm	0	0	0	1000	1000	0
GLYBt4_2_r	-1000	-1000	0	1	1	0
GLYBtm	0	0	0	1000	1000	0
GLYC3Ptm	0	0	0	1000	1000	0
GLYCK2	0	0	0	1000	1000	0
GLYCLTDy	0	0	0	1000	1000	0
GLYCLTtp	0	0	0	1000	1000	0
GLYC_St	0	0	0	1000	1000	0
GLYCt	-1000	-1000	0	1000	1000	0
GLYCtm	0	0	0	1000	1000	0
GLYCTO1p	0	0	0	1000	1000	0
GLYK	0	0	0	1000	1000	0
GLYKm	0	0	0	1000	1000	0
GLYOp	0	0	0	1000	1000	0
GLYOX	0	0	0	1000	1000	0
GLYt2r	-1000	-1000	0	1000	1000	0
GLYt4	0	0	0	1000	1000	0
GLYt7_211_r	-1000	-1000	0	1000	1000	0
GLYtm	-1000	-1000	0	1000	1000	0
GLYtp	-1000	-1000	0	1000	1000	0
GLYVESSEC	0	0	0	1000	1000	0
GMAND	0	0	0	250	250	0
GMPR	0	0	0	1000	1000	0
GMPS2	0	0	0	1000	1000	0
GMPtg	0	0	0	250	250	0
GMPtn	-1000	-1000	0	0	0	0
GND	0	0	0	1000	1000	0
GNDer	0	0	0	1000	1000	0
GNMT	0	0	0	1000	1000	0
GP1CALPHAte	0	0	0	90.9091	90.9091	0
GP1CALPHAtg	-90.9091	-90.9091	0	0	0	0
GP1Cte	0	0	0	90.9091	90.9091	0
GP1Ctg	-90.9091	-90.9091	0	0	0	0
GPAM_hs	0	0	0	1000	1000	0
GPDDA1	0	0	0	1000	1000	0
GPIAT	0	0	0	1	1	0
GPIDA2er	0	0	0	1	1	0
GPIDAer	0	0	0	1	1	0
GPIMTer_L	0	0	0	1	1	0
GPIMTer_U	0	0	0	1	1	0
GQ1BALPHAte	0	0	0	100	100	0
GQ1BALPHAtg	-100	-100	0	0	0	0
GQ1Bte	0	0	0	100	100	0
GQ1Btg	-100	-100	0	0	0	0
GRTT	0	0	0	385.156	385.156	0
GRTTx	0	0	0	385.156	385.156	0
GSNt	-1000	-1000	0	1000	1000	0
GSNt4	0	0	0	1000	1000	0
GT1Ate	0	0	0	111.111	111.111	0
GT1Atg	-111.111	-111.111	0	0	0	0
GTHDH	0	0	0	1000	1000	0
GTHO	0	0	0	1000	1000	0
GTHOm	0	0	0	1000	1000	0
GTHP	0	0	0	1000	1000	0
GTHPe	0	0	0	501	501	0
GTHPm	0	0	0	1000	1000	0
GTHRDt	-1000	-1000	0	1000	1000	0
GTHRDtr	0	0	0	1000	1000	0
GTHS	0	0	0	1000	1000	0
GTMLTe	0	0	0	1000	1000	0
GUACYC	0	0	0	1000	1000	0
GUAD	0	0	0	1000	1000	0
GUAPRT	0	0	0	1000	1000	0
GUAt	-1000	-1000	0	1	1	0
GULLACter	0	0	0	1000	1000	0
GULN3D	0	0	0	1000	1000	0
GULNDer	-1000	-1000	0	1000	1000	0
GULNter	0	0	0	1000	1000	0
GUR1PP	0	0	0	1000	1000	0
H2CO3D	-1000	-1000	0	1000	1000	0
H2ETer	0	0	0	1	1	0
H2MTer_L	0	0	0	1	1	0
H2MTer_U	0	0	0	1	1	0
H2O2syn	0	0	0	1000	1000	0
H2O2t	-1000	-1000	0	1000	1000	0
H2O2tly	0	0	0	1000	1000	0
H2O2tm	0	0	0	1000	1000	0
H2O2tn	-10.5	-10.5	0	0	0	0
H2O2tp	-1000	-1000	0	1000	1000	0
H2Ot	-1000	-1000	0	1000	1000	0
H2Oter	-1000	-1000	0	1000	1000	0
H2Otg	0	0	0	1000	1000	0
H2Otly	-1000	-1000	0	1000	1000	0
H2Otm	-1000	-1000	0	1000	1000	0
H2Otn	-1000	-1000	0	1000	1000	0
H2Otp	-1000	-1000	0	1000	1000	0
H3ETer	0	0	0	1	1	0
H3MTer_L	0	0	0	1	1	0
H3MTer_U	0	0	0	1	1	0
H4ET3er	0	0	0	1	1	0
H4ETer	0	0	0	1	1	0
H5MTer_L	0	0	0	1	1	0
H5MTer_U	0	0	0	1	1	0
H6_ET2er	0	0	0	1	1	0
H6ET3er	0	0	0	1	1	0
H6_ETer	0	0	0	1	1	0
H6MTer_L	0	0	0	1	1	0
H6MTer_U	0	0	0	1	1	0
H7ET2er	0	0	0	1	1	0
H7_ETer	0	0	0	1	1	0
H7MTer_L	0	0	0	1	1	0
H7MTer_U	0	0	0	1	1	0
H7_TAer	0	0	0	1	1	0
H8TAer	0	0	0	1	1	0
HACD1m	-1000	-1000	0	1000	1000	0
HACD9m	-1000	-1000	0	1000	1000	0
HAS1	0	0	0	1000	1000	0
HAS2	0	0	0	501	501	0
HAtly	0	0	0	500	500	0
HBZOPT10m	0	0	0	166.667	166.667	0
HCO3_CLt	-1000	-1000	0	1000	1000	0
HCOUMARINte	-1	-1	0	0	0	0
HDCAter	0	0	0	1000	1000	0
HDCAtr	-1000	-1000	0	1000	1000	0
HDCEAtr	0	0	0	1000	1000	0
HDD2COAtx	-1000	-1000	0	668.784	668.784	0
HESTRATRIOLte	0	0	0	296.274	296.274	0
HESTRATRIOLtr	-296.274	-296.274	0	0	0	0
HEX1	0	0	0	1000	1000	0
HEX10	0	0	0	1000	1000	0
HEX4	0	0	0	1000	1000	0
HEX7	0	0	0	1000	1000	0
HEXCCOAtx	0	0	0	1	1	0
HEXCt	0	0	0	1	1	0
HGNTOR	0	0	0	953.892	953.892	0
HIBDm	0	0	0	1000	1000	0
HISD	0	0	0	1000	1000	0
HISDC	0	0	0	1000	1000	0
HISt4	0	0	0	1000	1000	0
HISTAtu	-1000	-1000	0	1000	1000	0
HISTAVESSEC	0	0	0	1000	1000	0
HIStiDF	0	0	0	1000	1000	0
HIStN1	-1000	-1000	0	1000	1000	0
HKt	0	0	0	1000	1000	0
HKYNH	0	0	0	2	2	0
HMBS	0	0	0	125	125	0
HMGCOASi	0	0	0	1000	1000	0
HMGCOASim	0	0	0	1000	1000	0
HMGCOAtm	-1000	-1000	0	1000	1000	0
HMGCOAtx	-1000	-1000	0	1000	1000	0
HMGLm	0	0	0	1000	1000	0
HMGLx	0	0	0	1000	1000	0
HOMt4	0	0	0	1000	1000	0
HOXG	0	0	0	635.928	635.928	0
HPACtr	0	0	0	1000	1000	0
HPCLx	0	0	0	1	1	0
HPDCACRNCPT1	0	0	0	1	1	0
HPDCACRNCPT2	0	0	0	1	1	0
HPDCACRNt	0	0	0	1	1	0
HPDCAt	0	0	0	1	1	0
HPYRDC	0	0	0	1000	1000	0
HPYRR2x	0	0	0	500	500	0
HPYRRy	0	0	0	1000	1000	0
HPYRtp	-1000	-1000	0	0	0	0
HRETNtn	0	0	0	203	203	0
HS1ly	0	0	0	1	1	0
HS2ly	0	0	0	1	1	0
HS3ly	0	0	0	1	1	0
HS4ly	0	0	0	1	1	0
HSAT1ly	0	0	0	1	1	0
HSAT2ly	0	0	0	1	1	0
HSAT3ly	0	0	0	1	1	0
HSAT4ly	0	0	0	1	1	0
HSD11B1r	-1000	-1000	0	1000	1000	0
[truncated: 3,320 more rows]
