# Supplementary material for: FastMM: an efficient toolbox for personalized constraint-based metabolic modeling
Source: BMC Bioinformatics. 2020 Feb 21;21:67. doi: 10.1186/s12859-020-3410-4 (PMC7035665; doi:10.1186/s12859-020-3410-4)
Supplement: Supplementary file 4 — Additional file 4 Table S4. Single knockout results of 2960 metabolites in FastMM. [file 12859_2020_3410_MOESM4_ESM.xlsx]

## Sheet: Table S4
Table S4: Single knockout results of 2960 metabolites in FastMM
Metabolite_Name	FastMM
10fthf5glu[c]	3.19806
10fthf5glu[l]	3.19806
10fthf5glu[m]	3.19806
10fthf6glu[c]	3.19806
10fthf6glu[l]	3.19806
10fthf6glu[m]	3.19806
10fthf7glu[c]	3.19806
10fthf7glu[l]	3.19806
10fthf7glu[m]	3.19806
10fthf[c]	3.19806
10fthf[l]	3.19806
10fthf[m]	3.19806
11docrtsl[c]	3.19806
11docrtsl[m]	3.19806
11docrtsl[r]	3.19806
11docrtstrn[c]	3.19806
11docrtstrn[m]	3.19806
11docrtstrn[r]	3.19806
13dampp[c]	3.19806
h2o[c]	0
o2[c]	3.19806
bamppald[c]	3.19806
h2o2[c]	3.19806
nh4[c]	3.06749
2425dhvitd2[m]	3.19806
h[m]	3.19806
nadph[m]	3.19806
o2[m]	3.19806
h2o[m]	3.19806
nadp[m]	3.19806
2425dhvitd3[m]	3.19806
1mncam[c]	3.19806
atp[c]	0
1mncam[e]	3.19806
adp[c]	3.19806
h[c]	3.19806
pi[c]	3.19806
1pipdn2c[x]	3.19806
h[x]	3.19806
nadh[x]	3.19806
Lpipecol[x]	3.19806
nad[x]	3.19806
2425dhvitd2[c]	3.19806
2425dhvitd2[e]	3.19806
2425dhvitd3[c]	3.19806
2425dhvitd3[e]	3.19806
25hvitd2[m]	3.19806
25hvitd3[m]	3.19806
24nph[e]	3.19806
24nph[c]	3.19806
25hvitd2[c]	3.19806
25hvitd2[e]	3.19806
25hvitd3[c]	3.19806
25hvitd3[e]	3.19806
2amac[c]	3.19806
pyr[c]	3.19806
nadph[c]	3.19806
paps[c]	3.19806
Lcyst[c]	3.19806
nadp[c]	3.19806
pap[c]	3.19806
L2aadp[c]	3.19806
akg[m]	3.19806
L2aadp[m]	3.19806
akg[c]	3.19806
2dr1p[c]	3.19806
drib[c]	3.19806
2hb[c]	3.19806
nad[c]	3.19806
2obut[c]	3.19806
nadh[c]	3.19806
2hb[e]	3.19806
h[e]	3.19806
hco3[e]	3.19806
na1[e]	3.19806
hco3[c]	3.19806
na1[c]	3.19806
2mcit[c]	3.19806
2mcit[e]	3.19806
2oxoadp[m]	3.19806
coa[m]	3.19806
nad[m]	3.19806
co2[m]	3.19806
glutcoa[m]	3.19806
nadh[m]	3.19806
2oxoadp[c]	3.19806
34dhmald[c]	3.19806
34dhoxpeg[c]	3.19806
34dhoxpeg[e]	3.19806
34dhpha[c]	3.19806
amet[c]	3.19806
ahcys[c]	3.19806
34dhphe[e]	3.19806
34dhphe[c]	3.19806
34dhpac[c]	3.19806
34dhoxmand[c]	3.19806
34hpp[m]	3.19806
34hpl[m]	3.19806
34hpp[c]	3.19806
co2[c]	3.19806
hgentis[c]	3.19806
35cgmp[c]	3.19806
35cgmp[n]	3.19806
3aib[c]	3.19806
3aib[e]	3.19806
2mop[m]	3.19806
glu_L[m]	3.19806
3aib[m]	3.19806
3dphb[m]	3.19806
3dpdhb[m]	3.19806
3dsphgn[c]	3.19806
sphgn[c]	0
3hanthrn[c]	3.19806
cmusa[c]	3.19806
b2coa[m]	3.19806
3hbcoa_R[m]	3.19806
3hibutcoa[m]	3.19806
3hmp[m]	3.19806
hLkynr[c]	3.19806
42A3HP24DB[c]	3.19806
glu_L[c]	0
dopa[c]	3.19806
coa[c]	0
3mlda[c]	3.19806
3mlda[e]	3.19806
3mob[c]	3.19806
3mob[m]	3.19806
3mop[c]	3.19806
3mop[m]	3.19806
3m4hpga[c]	3.19806
3mox4hoxm[c]	3.19806
h2o[l]	3.19806
pi[l]	3.19806
3sala[m]	3.19806
asp_L[c]	0
3sala[c]	3.19806
asp_L[m]	3.19806
hyptaur[c]	3.19806
3snpyr[c]	3.19806
3snpyr[m]	3.19806
so3[c]	3.19806
pyr[m]	3.19806
so3[m]	3.19806
adrnl[c]	3.19806
mma[c]	3.19806
nrpphr[c]	3.19806
4abut[c]	3.19806
4abut[m]	3.19806
coucoa[m]	3.19806
4hbzcoa[m]	3.19806
accoa[m]	3.19806
4hbz[m]	3.19806
4hdebrisoquine[e]	3.19806
4hdebrisoquine[c]	3.19806
4hglusa[m]	3.19806
e4hglu[m]	3.19806
4hoxpacd[c]	3.19806
4hphac[c]	3.19806
4mop[c]	3.19806
4mop[m]	3.19806
4mptnl[c]	3.19806
4mptnl[e]	3.19806
4mptnl[m]	3.19806
4mtolbutamide[e]	3.19806
4mtolbutamide[c]	3.19806
4nphsf[e]	3.19806
4nphsf[c]	3.19806
4nph[c]	3.19806
4nph[e]	3.19806
4pyrdx[c]	3.19806
4pyrdx[e]	3.19806
5adtststeroneglc[c]	3.19806
5adtststeroneglc[e]	3.19806
5adtststeroneglc[r]	3.19806
5adtststerones[c]	3.19806
5adtststerones[e]	3.19806
5adtststerone[c]	3.19806
5adtststerone[e]	3.19806
5adtststerone[r]	3.19806
5aop[c]	3.19806
5aop[m]	3.19806
5dhf[c]	3.19806
5dhf[l]	3.19806
5fthf[e]	3.19806
5fthf[c]	3.19806
h2o[e]	1.68887
5htrp[c]	3.19806
srtn[c]	3.19806
5homeprazole[e]	3.19806
5homeprazole[c]	3.19806
5hoxindact[c]	3.19806
5hoxindoa[c]	3.19806
5htrp[e]	3.19806
5mthf[e]	3.19806
5mthf[c]	3.19806
5thf[c]	3.19806
5thf[l]	3.19806
5thf[m]	3.19806
6dhf[c]	3.19806
6dhf[l]	3.19806
6dhf[m]	3.19806
6htststerone[c]	3.19806
6htststerone[e]	3.19806
6htststerone[r]	3.19806
6thf[c]	3.19806
6thf[l]	3.19806
6thf[m]	3.19806
7dhchsterol[r]	3.19806
7dhchsterol[c]	3.19806
7dhf[c]	3.19806
7dhf[l]	3.19806
7dhf[m]	3.19806
7thf[c]	3.19806
7thf[l]	3.19806
7thf[m]	3.19806
man[c]	3.19806
m2mn[l]	3.19806
man[l]	3.19806
mn[l]	3.19806
galgluside_hs[c]	3.19806
udpgal[c]	3.19806
udp[c]	3.19806
galgluside_hs[g]	3.19806
udpgal[g]	3.19806
h[g]	3.19806
thcrm_hs[g]	3.19806
udp[g]	3.19806
T_antigen[g]	3.19806
uacgam[g]	3.19806
core2[g]	3.19806
gncore2[g]	3.19806
acac[c]	3.19806
aacoa[c]	3.19806
amp[c]	3.19806
ppi[c]	3.19806
aact[c]	3.19806
mthgxl[c]	3.19806
aact[m]	3.19806
L2aadp6sa[m]	3.19806
fucgalacglcgalgluside_hs[g]	3.19806
udpacgal[g]	3.19806
acgalfucgalacglcgalgluside_hs[g]	3.19806
galfucgalacglcgalgluside_hs[g]	3.19806
fuc12gal14acglcgalgluside_hs[g]	3.19806
galfuc12gal14acglcgalgluside_hs[g]	3.19806
acgalfuc12gal14acglcgalgluside_hs[g]	3.19806
fucgalacgalfuc12gal14acglcgalgluside_hs[g]	3.19806
acgalfucgalacgalfuc12gal14acglcgalgluside_hs[g]	3.19806
fucgalacglcgal14acglcgalgluside_hs[g]	3.19806
acgalfucgalacglcgal14acglcgalgluside_hs[g]	3.19806
fucgalacgalfucgalacglcgal14acglcgalgluside_hs[g]	3.19806
acgalfucgalacgalfucgalacglcgal14acglcgalgluside_hs	3.19806
galfucgalacglcgal14acglcgalgluside_hs[g]	3.19806
fucfucgalacglcgalacglcgal14acglcgalgluside_hs[g]	3.19806
galgalfucfucgalacglcgalacglcgal14acglcgalgluside_h	3.19806
sucsal[m]	3.19806
abt[c]	3.19806
xylu_L[c]	3.19806
abt[e]	3.19806
4abutn[c]	3.19806
4abut[e]	3.19806
h[l]	3.19806
2maacoa[m]	3.19806
ppcoa[m]	3.19806
accoa[c]	3.19806
aacoa[m]	3.19806
accoa[x]	3.19806
aacoa[x]	3.19806
coa[x]	3.19806
acac[e]	3.19806
acac[m]	3.19806
3odcoa[x]	3.19806
occoa[x]	3.19806
3oddcoa[x]	3.19806
dcacoa[x]	3.19806
3otdcoa[x]	3.19806
ddcacoa[x]	3.19806
3ohdcoa[x]	3.19806
tdcoa[x]	3.19806
pmtcoa[x]	3.19806
acac[x]	3.19806
acald[e]	3.19806
acald[c]	3.19806
acald[m]	3.19806
acald[r]	3.19806
acald[x]	3.19806
malcoa[c]	3.19806
atp[m]	3.19806
hco3[m]	3.19806
adp[m]	3.19806
malcoa[m]	3.19806
pi[m]	3.19806
accoa[g]	3.19806
ppa[c]	3.19806
ppcoa[c]	3.19806
ppa[m]	3.19806
amp[m]	3.19806
ppi[m]	3.19806
accoa[n]	3.19806
accoa[r]	3.19806
acetone[e]	3.19806
acetone[c]	3.19806
acetone[m]	3.19806
acgagbside_hs[c]	3.19806
acgagbside_hs[g]	3.19806
acgagbside_hs[l]	3.19806
acgalfucgalacgalfuc12gal14acglcgalgluside_hs[e]	3.19806
acgalfucgalacgalfuc12gal14acglcgalgluside_hs[c]	3.19806
acgalfucgalacgalfucgalacglcgal14acglcgalgluside_hs	3.19806
acgalfucgalacgalfucgalacglcgal14acglcgalgluside_hs	3.19806
acgal[c]	3.19806
acgal1p[c]	3.19806
itp[c]	3.19806
idp[c]	3.19806
acgal[g]	3.19806
acgal[l]	3.19806
acgam[c]	3.19806
acmana[c]	3.19806
gam6p[c]	3.19806
acgam6p[c]	3.19806
acgam1p[c]	3.19806
acgam[l]	3.19806
acgbgbside_hs[c]	3.19806
acgbgbside_hs[g]	3.19806
acgbgbside_hs[l]	3.19806
acgpail_hs[c]	3.19806
ac[c]	3.19806
gpail_hs[c]	3.19806
ach[e]	3.19806
ac[e]	3.19806
chol[e]	3.19806
ach[n]	3.19806
ach[c]	3.19806
cit[c]	3.19806
oaa[c]	3.19806
acn13acngalgbside_hs[c]	3.19806
acn13acngalgbside_hs[e]	3.19806
acn13acngalgbside_hs[g]	3.19806
acn23acngalgbside_hs[c]	3.19806
acn23acngalgbside_hs[e]	3.19806
acn23acngalgbside_hs[g]	3.19806
acnacngal14acglcgalgluside_hs[e]	3.19806
acnacngal14acglcgalgluside_hs[c]	3.19806
acnacngal14acglcgalgluside_hs[g]	3.19806
acnacngalgbside_hs[c]	3.19806
acnacngalgbside_hs[e]	3.19806
acnacngalgbside_hs[g]	3.19806
acmanap[c]	3.19806
pep[c]	3.19806
acnamp[c]	3.19806
man6p[c]	3.19806
kdnp[c]	3.19806
acnam[c]	3.19806
acnam[l]	3.19806
acnam[n]	3.19806
acngalacglcgal14acglcgalgluside_hs[e]	3.19806
acngalacglcgal14acglcgalgluside_hs[c]	3.19806
acngalacglcgal14acglcgalgluside_hs[g]	3.19806
2mbcoa[m]	3.19806
fad[m]	3.19806
2mb2coa[m]	3.19806
fadh2[m]	3.19806
btcoa[m]	3.19806
ivcoa[m]	3.19806
3mb2coa[m]	3.19806
ibcoa[m]	3.19806
2mp2coa[m]	3.19806
o2[x]	3.19806
h2o2[x]	3.19806
hdd2coa[x]	3.19806
orn[c]	3.19806
icit[c]	3.19806
cit[m]	3.19806
icit[m]	3.19806
dhcholoylcoa[x]	3.19806
fadh2[x]	3.19806
fad[x]	3.19806
thcholoylcoa[x]	3.19806
h2o[x]	3.19806
cholcoas[x]	3.19806
cholcoads[x]	3.19806
fmn[c]	3.19806
ribflv[c]	3.19806
acrn[c]	3.19806
acrn[m]	3.19806
ac[m]	3.19806
melatn[c]	3.19806
acetol[c]	3.19806
13dpg[c]	3.19806
3pg[c]	3.19806
adn[c]	3.19806
ins[c]	3.19806
adn[e]	3.19806
ins[e]	3.19806
nh4[e]	3.19806
ade[e]	3.19806
ade[c]	3.19806
gtp[c]	0
gdp[c]	3.19806
gtp[m]	3.19806
gdp[m]	3.19806
damp[c]	3.19806
datp[c]	3.19806
dadp[c]	3.19806
ametam[c]	3.19806
camp[c]	3.19806
adn[m]	3.19806
g1p[c]	3.19806
man1p[c]	3.19806
adprib[c]	3.19806
r5p[c]	3.19806
adprib[e]	3.19806
prpp[c]	3.19806
adp[x]	3.19806
adrncoa[c]	3.19806
adrncoa[x]	3.19806
crn[c]	3.19806
adrncrn[c]	3.19806
adrncrn[m]	3.19806
adrncoa[m]	3.19806
crn[m]	3.19806
adrnl[e]	3.19806
adrn[e]	3.19806
adrn[c]	3.19806
aps[c]	3.19806
dcamp[c]	3.19806
fum[c]	3.19806
25aics[c]	3.19806
aicar[c]	3.19806
imp[c]	3.19806
aflatoxin[e]	3.19806
aflatoxin[c]	3.19806
ksi_pre18[g]	3.19806
ksi_pre19[g]	3.19806
ksi_pre21[g]	3.19806
ksi_pre22[g]	3.19806
ksi_pre24[g]	3.19806
ksi_pre25[g]	3.19806
ksi_pre27[g]	3.19806
ksi_pre28[g]	3.19806
ksi_pre30[g]	3.19806
ksi_pre31[g]	3.19806
ksi_pre33[g]	3.19806
ksi_pre34[g]	3.19806
ksii_core4_pre2[g]	3.19806
ksii_core4_pre3[g]	3.19806
ksii_core4_pre4[g]	3.19806
ksii_core4_pre5[g]	3.19806
ksii_core4_pre7[g]	3.19806
ksii_core4_pre8[g]	3.19806
ksii_core2_pre2[g]	3.19806
ksii_core2_pre3[g]	3.19806
ksii_core2_pre4[g]	3.19806
ksii_core2_pre5[g]	3.19806
ksii_core2_pre7[g]	3.19806
ksii_core2_pre8[g]	3.19806
ksi_pre1[g]	3.19806
ksi_pre2[g]	3.19806
ksi_pre3[g]	3.19806
ksi_pre4[g]	3.19806
ksi_pre6[g]	3.19806
ksi_pre7[g]	3.19806
ksi_pre9[g]	3.19806
ksi_pre10[g]	3.19806
ksi_pre12[g]	3.19806
ksi_pre13[g]	3.19806
ksi_pre15[g]	3.19806
ksi_pre16[g]	3.19806
cdpchol[c]	3.19806
cmp[c]	3.19806
cdpea[c]	3.19806
Rtotal2[c]	3.19806
agm[m]	3.19806
ptrc[m]	3.19806
urea[m]	3.19806
Rtotal2coa[c]	3.19806
alpa_hs[c]	3.19806
pa_hs[c]	3.19806
ala_L[m]	3.19806
glx[m]	3.19806
gly[m]	3.19806
ala_L[x]	3.19806
glx[x]	3.19806
gly[x]	3.19806
pyr[x]	3.19806
hcys_L[c]	3.19806
ahcys[r]	3.19806
n2m2nmn[l]	3.19806
n2m2mn[l]	3.19806
fprica[c]	3.19806
thf[c]	3.19806
air[c]	3.19806
5aizc[c]	3.19806
ak2lgchol_hs[e]	3.19806
ak2lgchol_hs[c]	3.19806
succoa[m]	3.19806
mal_L[c]	3.19806
mal_L[m]	3.19806
akg[e]	3.19806
akg[x]	3.19806
prgstrn[c]	3.19806
aprgstrn[c]	3.19806
xol7ah[c]	3.19806
xol7ah2[c]	3.19806
xoldioloneh[c]	3.19806
xoltriol[c]	3.19806
xol7aone[c]	3.19806
xoldiolone[c]	3.19806
ala_L[e]	3.19806
asn_L[c]	0
ala_L[c]	0
asn_L[e]	3.19806
cys_L[c]	0
cys_L[e]	3.19806
ala_D[e]	3.19806
gln_L[c]	0
ala_D[c]	3.19806
gln_L[e]	3.19806
gly[c]	0
gly[e]	3.19806
ser_L[c]	0
ser_L[e]	3.19806
thr_L[c]	0
thr_L[e]	3.19806
meoh[c]	3.19806
fald[c]	3.19806
12ppd_R[c]	3.19806
lald_D[c]	3.19806
12ppd_S[c]	3.19806
lald_L[c]	3.19806
etoh[c]	3.19806
pristanal[c]	3.19806
prist[c]	3.19806
aldstrn[c]	3.19806
aldstrn[e]	3.19806
aldstrn[m]	3.19806
dhap[c]	3.19806
arachd[c]	3.19806
5HPET[c]	3.19806
leuktrA4[c]	3.19806
dhcholestancoa[x]	3.19806
dhcholestancoa[r]	3.19806
o2[r]	3.19806
h2o[r]	3.19806
cholcoar[x]	3.19806
cholcoar[r]	3.19806
amuco[c]	3.19806
amet[r]	3.19806
ahcys[m]	3.19806
amet[m]	3.19806
cgly[c]	3.19806
cgly[e]	3.19806
amp[x]	3.19806
amp[r]	3.19806
strch1[e]	3.19806
glc_D[e]	3.19806
strch2[e]	3.19806
glygn2[e]	3.19806
glygn4[e]	3.19806
andrstrnglc[c]	3.19806
andrstrnglc[e]	3.19806
andrstrnglc[r]	3.19806
andrstrn[e]	3.19806
andrstrn[c]	3.19806
andrstrn[r]	3.19806
antipyrene[e]	3.19806
antipyrene[c]	3.19806
2aobut[m]	3.19806
ala_B[m]	3.19806
msa[m]	3.19806
apnnox[e]	3.19806
apnnox[c]	3.19806
apoC[c]	3.19806
lys_L[c]	0
apoC_Lys[c]	3.19806
apoC[m]	3.19806
lys_L[m]	3.19806
apoC_Lys[m]	3.19806
apoC_Lys_btn[c]	3.19806
biocyt[c]	3.19806
apoC_Lys_btn[m]	3.19806
biocyt[m]	3.19806
appnn[e]	3.19806
appnn[c]	3.19806
aprgstrn[e]	3.19806
arab_L[e]	3.19806
arab_L[c]	3.19806
arachcoa[c]	3.19806
arachcoa[x]	3.19806
arachcrn[c]	3.19806
arachcrn[m]	3.19806
arachcoa[m]	3.19806
arachdcoa[c]	3.19806
arachdcoa[x]	3.19806
arachd[e]	3.19806
arachd[r]	3.19806
arach[e]	3.19806
arach[c]	3.19806
arg_L[m]	3.19806
arg_L[e]	3.19806
arg_L[c]	0
lys_L[e]	3.19806
urea[c]	3.19806
orn[m]	3.19806
argsuc[c]	3.19806
citr_L[c]	3.19806
sgalside_hs[l]	3.19806
galside_hs[l]	3.19806
so4[l]	3.19806
Rtotalcoa[c]	0
Rtotal[c]	3.19806
Rtotal3coa[c]	3.19806
Rtotal3[c]	3.19806
pmtcoa[c]	3.19806
hdcoa[c]	3.19806
tdcoa[c]	3.19806
lnlncacoa[c]	3.19806
lnlncgcoa[c]	3.19806
strdnccoa[c]	3.19806
dlnlcgcoa[c]	3.19806
tmndnccoa[c]	3.19806
lnlccoa[c]	3.19806
clpndcoa[c]	3.19806
dcsptn1coa[c]	3.19806
c226coa[c]	3.19806
stcoa[c]	3.19806
odecoa[c]	3.19806
vacccoa[c]	3.19806
lneldccoa[c]	3.19806
nrvnccoa[c]	3.19806
od2coa[c]	3.19806
lgnccoa[c]	3.19806
hexccoa[c]	3.19806
eicostetcoa[c]	3.19806
tetpent6coa[c]	3.19806
tetpent3coa[c]	3.19806
tettet6coa[c]	3.19806
tethex3coa[c]	3.19806
hdd2coa[c]	3.19806
pmtcoa[m]	3.19806
crm_hs[l]	3.19806
Rtotal[l]	3.19806
sphings[l]	3.19806
ascb_L[c]	3.19806
o2s[c]	3.19806
dhdascb[c]	3.19806
ascb_L[e]	3.19806
asn_L[m]	3.19806
nh4[m]	3.19806
Asn_X_Ser_Thr[r]	3.19806
Asn_X_Ser_Thr[l]	3.19806
ala_B[c]	3.19806
cbp[c]	3.19806
cbasp[c]	3.19806
asp_D[e]	3.19806
k[c]	3.19806
asp_D[c]	3.19806
k[e]	3.19806
asp_D[x]	3.19806
Nacasp[m]	3.19806
asp_L[e]	3.19806
oaa[m]	3.19806
adp[r]	3.19806
atp[r]	3.19806
atp[e]	3.19806
amp[e]	3.19806
pi[e]	3.19806
adp[e]	3.19806
atp[n]	3.19806
atp[x]	3.19806
avite1[e]	3.19806
avite1[c]	3.19806
avite2[e]	3.19806
avite2[c]	3.19806
gbside_hs[g]	3.19806
ga2_hs[g]	3.19806
ga1_hs[g]	3.19806
gm2_hs[g]	3.19806
gm1_hs[g]	3.19806
gd2_hs[g]	3.19806
gd1b_hs[g]	3.19806
gt2_hs[g]	3.19806
gt1c_hs[g]	3.19806
galgbside_hs[g]	3.19806
acglcgalgluside_hs[g]	3.19806
galacglcgalgluside_hs[g]	3.19806
gal14acglcgalgluside_hs[g]	3.19806
acglcgal14acglcgalgluside_hs[g]	3.19806
galacglcgal14acglcgalgluside_hs[g]	3.19806
acglc13galacglcgal14acglcgalgluside_hs[g]	3.19806
galacgalfuc12gal14acglcgalgluside_hs[g]	3.19806
galacgalfucgalacglcgal14acglcgalgluside_hs[g]	3.19806
acglcgalacglcgal14acglcgalgluside_hs[g]	3.19806
galacglcgalacglcgal14acglcgalgluside_hs[g]	3.19806
galacglc13galacglcgal14acglcgalgluside_hs[g]	3.19806
galthcrm_hs[g]	3.19806
galgalthcrm_hs[g]	3.19806
galgalgalthcrm_hs[g]	3.19806
acglcgalgbside_hs[g]	3.19806
galacglcgalgbside_hs[g]	3.19806
h2o[g]	3.19806
gm2a_hs[g]	3.19806
gm1a_hs[g]	3.19806
gluside_hs[g]	3.19806
cholcoa[x]	3.19806
gchola[x]	3.19806
taur[x]	3.19806
tchola[x]	3.19806
dgcholcoa[x]	3.19806
dgchol[x]	3.19806
dcholcoa[x]	3.19806
btn[c]	3.19806
btamp[c]	3.19806
btn[m]	3.19806
btamp[m]	3.19806
ala_B[e]	3.19806
succ[c]	3.19806
caro[c]	3.19806
retinal[c]	3.19806
glc_D[c]	3.19806
bhb[m]	3.19806
chito2pdol_L[c]	3.19806
gdpmann[c]	3.19806
mpdol_L[c]	3.19806
chito2pdol_U[c]	3.19806
mpdol_U[c]	3.19806
betald[m]	3.19806
glyb[m]	3.19806
bhb[e]	3.19806
bhb[c]	3.19806
glyb[c]	3.19806
dmgly[c]	3.19806
met_L[c]	0
bildglcur[e]	3.19806
bildglcur[c]	3.19806
bildglcur[r]	3.19806
bilglcur[e]	3.19806
bilglcur[c]	3.19806
bilglcur[r]	3.19806
biliverd[c]	3.19806
bilirub[c]	3.19806
bilirub[e]	3.19806
bilirub[r]	3.19806
biocyt[n]	3.19806
dolmanp_L[r]	3.19806
memgacpail_hs[r]	3.19806
dolp_L[r]	3.19806
h[r]	3.19806
m2emgacpail_hs[r]	3.19806
dolmanp_U[r]	3.19806
dolp_U[r]	3.19806
h2o[n]	3.19806
btn[n]	3.19806
lys_L[n]	3.19806
biocyt[e]	1.68887
btn[e]	3.19806
3uib[c]	3.19806
3aib_D[c]	3.19806
but[c]	3.19806
but[m]	3.19806
but[e]	3.19806
bvite[e]	3.19806
bvite[c]	3.19806
44mctr[r]	3.19806
nadph[r]	3.19806
44mzym[r]	3.19806
nadp[r]	3.19806
pmtcrn[c]	3.19806
pmtcrn[m]	3.19806
hdcecrn[c]	3.19806
hdd2crn[c]	3.19806
hdcecrn[m]	3.19806
hdcoa[m]	3.19806
hdd2crn[m]	3.19806
hdd2coa[m]	3.19806
stcrn[c]	3.19806
stcrn[m]	3.19806
stcoa[m]	3.19806
odecrn[c]	3.19806
odecrn[m]	3.19806
odecoa[m]	3.19806
arachdcrn[c]	3.19806
arachdcrn[m]	3.19806
arachdcoa[m]	3.19806
c226coa[x]	3.19806
c226crn[c]	3.19806
c226crn[m]	3.19806
c226coa[m]	3.19806
4mzym_int1[r]	3.19806
4mzym_int2[r]	3.19806
co2[r]	3.19806
nad[r]	3.19806
nadh[r]	3.19806
zym_int2[r]	3.19806
zymst[r]	3.19806
ca2[c]	3.19806
ca2[e]	3.19806
camp[e]	3.19806
caro[e]	3.19806
carveol[e]	3.19806
carveol[c]	3.19806
etoh[x]	3.19806
h2o2[m]	3.19806
glc_D[r]	3.19806
g6p[r]	3.19806
cbp[m]	3.19806
pi[r]	3.19806
ppi[r]	3.19806
prostge1[c]	3.19806
prostge2[c]	3.19806
prostgf2[c]	3.19806
cdpdag_hs[c]	0
inost[c]	3.19806
pail_hs[c]	0
cdpdag_hs[m]	3.19806
ctp[c]	0
ctp[m]	3.19806
pa_hs[m]	3.19806
dag_hs[c]	3.19806
pchol_hs[c]	0
pe_hs[c]	0
crm_hs[c]	0
crmp_hs[c]	3.19806
crm_hs[g]	3.19806
crm_hs[r]	3.19806
gluside_hs[c]	3.19806
gluside_hs[r]	3.19806
35cgmp[e]	3.19806
chsterol[r]	3.19806
xol25oh[r]	3.19806
chol[c]	3.19806
chol[n]	3.19806
coa[n]	3.19806
cholp[c]	3.19806
chol[m]	3.19806
cholate[e]	3.19806
cholate[c]	3.19806
cholp[g]	3.19806
cholp[l]	3.19806
chol[g]	3.19806
chol[r]	3.19806
chsterol[c]	0
chsterols[c]	3.19806
chsterol[e]	3.19806
chsterol[l]	3.19806
chsterol[m]	3.19806
chtn[e]	3.19806
acgam[e]	3.19806
itaccoa[m]	3.19806
citr_L[m]	3.19806
cit[e]	3.19806
pep[m]	3.19806
creat[m]	3.19806
pcreat[m]	3.19806
creat[c]	3.19806
pcreat[c]	3.19806
cl[e]	3.19806
for[c]	3.19806
cl[c]	3.19806
for[e]	3.19806
i[c]	3.19806
i[e]	3.19806
oxa[c]	3.19806
oxa[e]	3.19806
clpndcoa[x]	3.19806
clpnd[e]	3.19806
clpnd[c]	3.19806
pglyc_hs[c]	0
clpn_hs[c]	0
cmp[g]	3.19806
cmpacna[c]	3.19806
cmpacna[g]	3.19806
cmpacna[n]	3.19806
ctp[n]	3.19806
ppi[n]	3.19806
co2[e]	3.19806
co2[x]	3.19806
coa[g]	3.19806
coa[l]	3.19806
coa[r]	3.19806
2dpmhobq[m]	3.19806
q10[m]	3.19806
2dp6mobq[m]	3.19806
2dp6mobq_me[m]	3.19806
2dp6mep[m]	3.19806
Tn_antigen[g]	3.19806
core3[g]	3.19806
core4[g]	3.19806
core5[g]	3.19806
core6[g]	3.19806
core7[g]	3.19806
core8[g]	3.19806
co[c]	3.19806
co[e]	3.19806
T4hcinnm[m]	3.19806
coumarin[e]	3.19806
coumarin[c]	3.19806
cpppg3[c]	3.19806
pppg9[c]	3.19806
creat[e]	3.19806
crmp_hs[e]	3.19806
pcrn[x]	3.19806
crn[x]	3.19806
pcrn[c]	3.19806
acrn[x]	3.19806
crn[e]	3.19806
dmnoncrn[x]	3.19806
dmnoncrn[m]	3.19806
crtsl[e]	3.19806
crtsl[c]	3.19806
crtsl[m]	3.19806
crtsl[r]	3.19806
crtstrn[e]	3.19806
crtstrn[c]	3.19806
crtstrn[m]	3.19806
crvnc[e]	3.19806
crvnc[c]	3.19806
cspg_a[l]	3.19806
Ser_Gly_Ala_X_Gly[l]	3.19806
cs_a[l]	3.19806
cspg_b[l]	3.19806
cs_b[l]	3.19806
cspg_c[l]	3.19806
cs_c[l]	3.19806
cspg_d[l]	3.19806
cs_d[l]	3.19806
cspg_e[l]	3.19806
cs_e[l]	3.19806
pcrn[m]	3.19806
dmnoncoa[x]	3.19806
ppcoa[x]	3.19806
crn[r]	3.19806
acrn[r]	3.19806
csn[c]	3.19806
ura[c]	3.19806
csn[e]	3.19806
cspg_a[e]	3.19806
cspg_b[e]	3.19806
cspg_c[e]	3.19806
cspg_d[e]	3.19806
cspg_e[e]	3.19806
utp[c]	0
cyan[e]	3.19806
cyan[c]	3.19806
cyan[m]	3.19806
focytC[m]	3.19806
ficytC[m]	3.19806
q10h2[m]	3.19806
Lcystin[c]	3.19806
gthrd[c]	3.19806
gthox[c]	3.19806
mercppyr[c]	3.19806
cyst_L[c]	3.19806
Lcystin[e]	3.19806
glu_L[e]	3.19806
cytd[c]	3.19806
uri[c]	3.19806
cytd[m]	3.19806
cmp[m]	3.19806
cytd[n]	3.19806
h[n]	3.19806
nh4[n]	3.19806
uri[n]	3.19806
cytd[e]	3.19806
cdp[c]	3.19806
dgtp[c]	3.19806
dgdp[c]	3.19806
cmp[n]	3.19806
dgtp[n]	0
cdp[n]	3.19806
dgdp[n]	3.19806
dcmp[c]	3.19806
dcdp[c]	3.19806
dcmp[n]	3.19806
dcdp[n]	3.19806
dctp[c]	3.19806
dctp[n]	0
datp[n]	0
dadp[n]	3.19806
utp[n]	3.19806
udp[n]	3.19806
cdp[m]	3.19806
adp[n]	3.19806
gtp[n]	3.19806
gdp[n]	3.19806
3aib_D[e]	3.19806
3aib_D[m]	3.19806
dad_2[c]	3.19806
din[c]	3.19806
dad_2[e]	3.19806
din[e]	3.19806
dag_hs[r]	3.19806
dag_hs[n]	3.19806
pa_hs[n]	3.19806
dag_hs[e]	3.19806
ala_D[x]	3.19806
nh4[x]	3.19806
oaa[x]	3.19806
dd2coa[m]	3.19806
dcyt[n]	3.19806
dump[c]	3.19806
dcsptn1coa[x]	3.19806
dcsptn1crn[c]	3.19806
dcsptn1crn[m]	3.19806
dcsptn1coa[m]	3.19806
dcsptn1[e]	3.19806
dcsptn1[c]	3.19806
L_dpchrm[c]	3.19806
56dihindlcrbxlt[c]	3.19806
dcyt[c]	3.19806
duri[c]	3.19806
duri[n]	3.19806
dcyt[e]	3.19806
4h2oglt[m]	3.19806
debrisoquine[e]	3.19806
debrisoquine[c]	3.19806
decdp[c]	3.19806
decdp[m]	3.19806
dolichol_L[c]	3.19806
dolichol_U[c]	3.19806
tag_hs[c]	3.19806
dgchol[e]	3.19806
dgchol[c]	3.19806
dgmp[c]	3.19806
datp[m]	3.19806
dgmp[m]	3.19806
dadp[m]	3.19806
dgdp[m]	3.19806
dgsn[m]	3.19806
dgsn[e]	3.19806
dgsn[c]	3.19806
3dhguln[c]	3.19806
dhdascb[e]	3.19806
dhap[x]	3.19806
dhcholestanate[m]	3.19806
dhcholestanate[x]	3.19806
fadh2[r]	3.19806
fad[r]	3.19806
zymstnl[r]	3.19806
chlstol[r]	3.19806
lthstrl[r]	3.19806
dsmsterol[r]	3.19806
ddsmsterol[r]	3.19806
dhcrm_hs[c]	0
fad[c]	3.19806
fadh2[c]	3.19806
3dpdhb_me[m]	3.19806
dheas[e]	3.19806
dheas[c]	3.19806
dhea[c]	3.19806
dhea[r]	3.19806
dhf[c]	3.19806
dhf[l]	3.19806
dhf[m]	3.19806
dhor_S[c]	3.19806
orot[c]	3.19806
56dura[c]	3.19806
cala[c]	3.19806
56dthm[c]	3.19806
dhbpt[c]	3.19806
thbpt[c]	3.19806
mlthf[c]	3.19806
didp[c]	3.19806
didp[n]	3.19806
digalsgalside_hs[c]	3.19806
digalsgalside_hs[e]	3.19806
digalsgalside_hs[g]	3.19806
digalside_hs[c]	3.19806
digalside_hs[g]	3.19806
digalside_hs[l]	3.19806
ditp[c]	3.19806
ditp[n]	3.19806
dkmpp[c]	3.19806
2kmb[c]	3.19806
lac_D[e]	3.19806
lac_D[c]	3.19806
dlnlcgcrn[c]	3.19806
dlnlcgcrn[m]	3.19806
dlnlcgcoa[m]	3.19806
dlnlcg[e]	3.19806
dlnlcg[c]	3.19806
13_cis_oretn[n]	3.19806
13_cis_retn[n]	3.19806
dctp[m]	3.19806
dem2emgacpail_prot_hs[r]	3.19806
dgpi_prot_hs[r]	3.19806
dgtp[m]	3.19806
dgtp[e]	3.19806
dsT_antigen[g]	3.19806
dttp[m]	3.19806
dttp[e]	3.19806
dttp[n]	0
ethamp[r]	3.19806
gpi_sig[r]	3.19806
hretn[n]	3.19806
kdn[c]	3.19806
melanin[c]	3.19806
mem2emgacpail_prot_hs[r]	3.19806
n5m2masn[g]	3.19806
oretn[n]	3.19806
Ser_Thr[l]	3.19806
sprm[c]	3.19806
sprm[e]	3.19806
sTn_antigen[g]	3.19806
yvite[c]	3.19806
yvite[e]	3.19806
dmantipyrine[e]	3.19806
dmantipyrine[c]	3.19806
dmpp[c]	3.19806
ipdp[c]	3.19806
grdp[c]	3.19806
dmpp[x]	3.19806
ipdp[x]	3.19806
grdp[x]	3.19806
ppi[x]	3.19806
dmgly[m]	3.19806
fald[m]	3.19806
sarcs[m]	3.19806
dmhptcrn[c]	3.19806
dmhptcrn[m]	3.19806
dmhptcoa[m]	3.19806
dmhptcrn[e]	3.19806
dmnoncoa[c]	3.19806
dmnoncrn[c]	3.19806
dmnoncoa[m]	3.19806
dnad[c]	3.19806
dnad[n]	3.19806
dcdp[m]	3.19806
dtdp[m]	3.19806
dudp[c]	3.19806
dtdp[c]	3.19806
dudp[m]	3.19806
dutp[c]	3.19806
dutp[m]	3.19806
dttp[c]	3.19806
g3m8mpdol_L[r]	3.19806
doldp_L[r]	3.19806
g3m8masn[r]	3.19806
g3m8mpdol_U[r]	3.19806
doldp_U[r]	3.19806
dolglcp_L[c]	3.19806
dolglcp_L[r]	3.19806
dolglcp_U[c]	3.19806
dolglcp_U[r]	3.19806
dolichol_L[r]	3.19806
dolichol_U[r]	3.19806
dolp_L[c]	3.19806
dolp_U[c]	3.19806
dolmanp_L[c]	3.19806
dolmanp_U[c]	3.19806
m8mpdol_L[r]	3.19806
g1m8mpdol_L[r]	3.19806
m8mpdol_U[r]	3.19806
g1m8mpdol_U[r]	3.19806
g2m8mpdol_L[r]	3.19806
g2m8mpdol_U[r]	3.19806
m4mpdol_L[r]	3.19806
m5mpdol_L[r]	3.19806
m4mpdol_U[r]	3.19806
m5mpdol_U[r]	3.19806
m6mpdol_L[r]	3.19806
m6mpdol_U[r]	3.19806
m7mpdol_L[r]	3.19806
m7mpdol_U[r]	3.19806
2c23dh56dhoxin[c]	3.19806
dopaqn[c]	3.19806
dopasf[c]	3.19806
dopasf[e]	3.19806
dopa[e]	3.19806
dpcoa[c]	3.19806
dpcoa[l]	3.19806
23dpg[c]	3.19806
5dpmev[x]	3.19806
pi[x]	3.19806
frdp[c]	3.19806
2dr5p[c]	3.19806
drib[e]	3.19806
g3p[c]	3.19806
dtdp[n]	3.19806
dtmp[c]	3.19806
dudp[n]	3.19806
dump[n]	3.19806
thym[c]	3.19806
duri[m]	3.19806
dump[m]	3.19806
duri[e]	3.19806
dutp[n]	3.19806
eaflatoxin[e]	3.19806
eaflatoxin[c]	3.19806
ebastineoh[e]	3.19806
ebastineoh[c]	3.19806
ebastineoh[r]	3.19806
ebastine[e]	3.19806
ebastine[c]	3.19806
ebastine[r]	3.19806
3hbcoa[m]	3.19806
3hmbcoa[m]	3.19806
eicostetcrn[c]	3.19806
eicostetcrn[m]	3.19806
eicostetcoa[m]	3.19806
eicostet[e]	3.19806
eicostet[c]	3.19806
elaidcrn[c]	3.19806
elaidcrn[m]	3.19806
od2coa[m]	3.19806
elaid[e]	3.19806
elaid[c]	3.19806
n2m2nm[l]	3.19806
ksi_deg2[l]	3.19806
ksi_deg3[l]	3.19806
s2l2n2m2m[l]	3.19806
s2l2n2m2mn[l]	3.19806
m7masnA[g]	3.19806
m6masnC[g]	3.19806
m6masnB2[g]	3.19806
m5masnB1[g]	3.19806
2pg[c]	3.19806
estradiolglc[e]	3.19806
estradiolglc[c]	3.19806
estradiolglc[r]	3.19806
estradiol[e]	3.19806
estradiol[c]	3.19806
estradiol[r]	3.19806
estroneglc[c]	3.19806
estroneglc[e]	3.19806
estroneglc[r]	3.19806
estrones[e]	3.19806
estrones[c]	3.19806
estrone[r]	3.19806
estrone[c]	3.19806
etfox[m]	3.19806
etfrd[m]	3.19806
etha[c]	3.19806
ethamp[c]	3.19806
etoh[e]	3.19806
10fthf[e]	3.19806
10fthf5glu[e]	3.19806
10fthf6glu[e]	3.19806
10fthf7glu[e]	3.19806
11_cis_retfa[e]	3.19806
13_cis_retnglc[e]	3.19806
1glyc_hs[e]	3.19806
4hphac[e]	3.19806
5dhf[e]	3.19806
5thf[e]	3.19806
6dhf[e]	3.19806
6thf[e]	3.19806
7dhf[e]	3.19806
7thf[e]	3.19806
9_cis_retfa[e]	3.19806
adprbp[e]	3.19806
cmp[e]	3.19806
dhf[e]	3.19806
fe2[e]	3.19806
fe3[e]	3.19806
fol[e]	3.19806
fru[e]	3.19806
fuc13galacglcgal14acglcgalgluside_hs[e]	3.19806
fuc14galacglcgalgluside_hs[e]	3.19806
fucacgalfucgalacglcgalgluside_hs[e]	3.19806
fucacngal14acglcgalgluside_hs[e]	3.19806
fucacngalacglcgalgluside_hs[e]	3.19806
fucfuc12gal14acglcgalgluside_hs[e]	3.19806
fucfuc132galacglcgal14acglcgalgluside_hs[e]	3.19806
fucfucfucgalacglc13galacglcgal14acglcgalgluside_hs	3.19806
fucfucfucgalacglcgal14acglcgalgluside_hs[e]	3.19806
fucfucgalacglcgalgluside_hs[e]	3.19806
fucgal14acglcgalgluside_hs[e]	3.19806
fucgalfucgalacglcgalgluside_hs[e]	3.19806
fucgalgbside_hs[e]	3.19806
fuc_L[e]	3.19806
gal[e]	3.19806
galacglcgalgbside_hs[e]	3.19806
galfuc12gal14acglcgalgluside_hs[e]	3.19806
galfucgalacglcgal14acglcgalgluside_hs[e]	3.19806
galgalfucfucgalacglcgalacglcgal14acglcgalgluside_h	3.19806
galgalgalthcrm_hs[e]	3.19806
gam[e]	3.19806
gbside_hs[e]	3.19806
gchola[e]	3.19806
gd1b2_hs[e]	3.19806
gd1c_hs[e]	3.19806
gdp[e]	3.19806
gluala[e]	3.19806
glyb[e]	3.19806
glyc[e]	3.19806
glyc_S[e]	3.19806
glygn5[e]	3.19806
gmp[e]	3.19806
gp1c_hs[e]	3.19806
gp1calpha_hs[e]	3.19806
gq1b_hs[e]	3.19806
gq1balpha_hs[e]	3.19806
gsn[e]	3.19806
gt1a_hs[e]	3.19806
gthox[e]	3.19806
gthrd[e]	3.19806
gtp[e]	3.19806
gua[e]	3.19806
h2o2[e]	3.19806
ha[e]	3.19806
ha_pre1[e]	3.19806
hcoumarin[e]	3.19806
hdca[e]	3.19806
hdcea[e]	3.19806
hestratriol[e]	3.19806
hexc[e]	3.19806
his_L[e]	3.19806
hista[e]	3.19806
hom_L[e]	3.19806
hpdca[e]	3.19806
hspg[e]	3.19806
htaxol[e]	3.19806
hxan[e]	3.19806
idp[e]	3.19806
ile_L[e]	3.19806
imp[e]	3.19806
inost[e]	3.19806
ksi[e]	3.19806
ksi_deg1[e]	3.19806
ksii_core2[e]	3.19806
ksii_core4[e]	3.19806
lac_L[e]	3.19806
lcts[e]	3.19806
leuktrA4[e]	3.19806
leuktrB4[e]	3.19806
leuktrC4[e]	3.19806
leuktrD4[e]	3.19806
leuktrE4[e]	3.19806
leuktrF4[e]	3.19806
leu_L[e]	3.19806
lgnc[e]	3.19806
limnen[e]	3.19806
lneldc[e]	3.19806
lnlc[e]	3.19806
lnlnca[e]	3.19806
lnlncg[e]	3.19806
lpchol_hs[e]	3.19806
mag_hs[e]	3.19806
malt[e]	3.19806
malttr[e]	3.19806
man[e]	3.19806
meoh[e]	3.19806
mepi[e]	3.19806
mercplaccys[e]	3.19806
met_L[e]	3.19806
mthgxl[e]	3.19806
n2m2nmasn[e]	3.19806
nac[e]	3.19806
nad[e]	3.19806
nadp[e]	3.19806
ncam[e]	3.19806
no[e]	3.19806
npthl[e]	3.19806
nrpphr[e]	3.19806
nrpphrsf[e]	3.19806
nrvnc[e]	3.19806
o2[e]	3.19806
o2s[e]	3.19806
oagd3_hs[e]	3.19806
oagt3_hs[e]	3.19806
ocdca[e]	3.19806
ocdcea[e]	3.19806
octa[e]	3.19806
omeprazole[e]	3.19806
onpthl[e]	3.19806
orn[e]	3.19806
paf_hs[e]	3.19806
pchol_hs[e]	3.19806
pe_hs[e]	3.19806
perillyl[e]	3.19806
pglyc_hs[e]	3.19806
pheacgln[e]	3.19806
phe_L[e]	3.19806
pheme[e]	3.19806
phyQ[e]	3.19806
phyt[e]	3.19806
pnto_R[e]	3.19806
ppa[e]	3.19806
prgstrn[e]	3.19806
pro_D[e]	3.19806
pro_L[e]	3.19806
prostgd2[e]	3.19806
prostge1[e]	3.19806
prostge2[e]	3.19806
prostgf2[e]	3.19806
ps_hs[e]	3.19806
ptdca[e]	3.19806
pydam[e]	3.19806
pydx[e]	3.19806
pydxn[e]	3.19806
pyr[e]	3.19806
rbt[e]	3.19806
retfa[e]	3.19806
retinol[e]	3.19806
retinol_9_cis[e]	3.19806
retinol_cis_11[e]	3.19806
retn[e]	3.19806
retnglc[e]	3.19806
rib_D[e]	3.19806
ribflv[e]	3.19806
Rtotal[e]	3.19806
Rtotal2[e]	3.19806
Rtotal3[e]	3.19806
s2l2fn2m2masn[e]	3.19806
s2l2n2m2masn[e]	3.19806
sarcs[e]	3.19806
ser_D[e]	3.19806
sl_L[e]	3.19806
so4[e]	3.19806
spc_hs[e]	3.19806
sph1p[e]	3.19806
sphs1p[e]	3.19806
srtn[e]	3.19806
strdnc[e]	3.19806
succ[e]	3.19806
sucr[e]	3.19806
tag_hs[e]	3.19806
tagat_D[e]	3.19806
taur[e]	3.19806
taxol[e]	3.19806
tchola[e]	3.19806
tcynt[e]	3.19806
tdchola[e]	3.19806
tethex3[e]	3.19806
tetpent3[e]	3.19806
tetpent6[e]	3.19806
tettet6[e]	3.19806
thf[e]	3.19806
thm[e]	3.19806
thmmp[e]	3.19806
thmtp[e]	3.19806
thym[e]	3.19806
thymd[e]	3.19806
thyox_L[e]	3.19806
tmndnc[e]	3.19806
tolbutamide[e]	3.19806
tre[e]	3.19806
triodthy[e]	3.19806
triodthysuf[e]	3.19806
trp_L[e]	3.19806
tststerone[e]	3.19806
tststeroneglc[e]	3.19806
tststerones[e]	3.19806
tsul[e]	3.19806
ttdca[e]	3.19806
txa2[e]	3.19806
tymsf[e]	3.19806
Tyr_ggn[e]	3.19806
tyr_L[e]	3.19806
udp[e]	3.19806
ump[e]	3.19806
ura[e]	3.19806
urate[e]	3.19806
urea[e]	3.19806
uri[e]	3.19806
utp[e]	3.19806
vacc[e]	3.19806
val_L[e]	3.19806
vitd3[e]	3.19806
whddca[e]	3.19806
whhdca[e]	3.19806
whttdca[e]	3.19806
xolest2_hs[e]	3.19806
xoltri24[e]	3.19806
xoltri25[e]	3.19806
xoltri27[e]	3.19806
xyl_D[e]	3.19806
xylt[e]	3.19806
f1a[g]	3.19806
f1a[l]	3.19806
fuc1p_L[c]	3.19806
gdpfuc[c]	3.19806
gdpfuc[g]	3.19806
n2m2masn[g]	3.19806
fn2m2masn[g]	3.19806
gdp[g]	3.19806
ddca[c]	3.19806
ttdca[c]	3.19806
hdca[c]	3.19806
hdcea[c]	3.19806
ocdca[c]	3.19806
ocdcea[c]	3.19806
lnlc[c]	3.19806
lneldc[c]	3.19806
ptdca[c]	3.19806
ptdcacoa[c]	3.19806
hpdca[c]	3.19806
hpdcacoa[c]	3.19806
vacc[c]	3.19806
lnlncg[c]	3.19806
lnlnca[c]	3.19806
strdnc[c]	3.19806
pristcoa[c]	3.19806
tmndnc[c]	3.19806
phyt[c]	3.19806
phytcoa[c]	3.19806
lgnc[c]	3.19806
nrvnc[c]	3.19806
tettet6[c]	3.19806
tetpent6[c]	3.19806
tetpent3[c]	3.19806
tethex3[c]	3.19806
hexc[c]	3.19806
octa[c]	3.19806
occoa[c]	3.19806
whddca[c]	3.19806
whttdca[c]	3.19806
whhdca[c]	3.19806
Sfglutth[c]	3.19806
fald[l]	3.19806
tdcoa[m]	3.19806
ptdcacoa[m]	3.19806
occoa[m]	3.19806
hpdcacoa[m]	3.19806
stcoa[x]	3.19806
vacccoa[m]	3.19806
lnlccoa[m]	3.19806
lneldccoa[m]	3.19806
lnlncacoa[m]	3.19806
lnlncgcoa[m]	3.19806
lnlncgcoa[x]	3.19806
strdnccoa[m]	3.19806
strdnccoa[x]	3.19806
tmndnccoa[m]	3.19806
tmndnccoa[x]	3.19806
lgnccoa[x]	3.19806
nrvnccoa[x]	3.19806
odecoa[x]	3.19806
tettet6coa[x]	3.19806
tetpent3coa[x]	3.19806
tetpent6coa[x]	3.19806
tethex3coa[x]	3.19806
hexccoa[x]	3.19806
dcacoa[c]	3.19806
ddcacoa[c]	3.19806
fdp[c]	3.19806
f1p[c]	3.19806
glyald[c]	3.19806
xu1p_D[c]	3.19806
gcald[c]	3.19806
tag1p_D[c]	3.19806
f6p[c]	3.19806
f26bp[c]	3.19806
fe2[m]	3.19806
ppp9[m]	3.19806
pheme[m]	3.19806
formcoa[c]	3.19806
fe2[c]	3.19806
fuc_L[c]	3.19806
Lfmkynr[c]	3.19806
Lkynr[c]	3.19806
fol[c]	3.19806
formcoa[x]	3.19806
for[m]	3.19806
for[r]	3.19806
5dhf[m]	3.19806
thf[m]	3.19806
frdp[x]	3.19806
frdp[r]	3.19806
fru[c]	3.19806
5forthf[c]	3.19806
methf[c]	3.19806
fuc13galacglcgal14acglcgalgluside_hs[c]	3.19806
fuc13galacglcgal14acglcgalgluside_hs[g]	3.19806
fuc14galacglcgalgluside_hs[c]	3.19806
fuc14galacglcgalgluside_hs[g]	3.19806
fucacgalfucgalacglcgalgluside_hs[c]	3.19806
fucacgalfucgalacglcgalgluside_hs[g]	3.19806
fucacngal14acglcgalgluside_hs[c]	3.19806
fucacngal14acglcgalgluside_hs[g]	3.19806
fucacngalacglcgalgluside_hs[c]	3.19806
fucacngalacglcgalgluside_hs[g]	3.19806
ksi[l]	3.19806
fuc_L[l]	3.19806
ksi_deg1[l]	3.19806
s2l2fn2m2masn[l]	3.19806
s2l2n2m2masn[l]	3.19806
fucfuc12gal14acglcgalgluside_hs[c]	3.19806
fucfuc12gal14acglcgalgluside_hs[g]	3.19806
fucfuc132galacglcgal14acglcgalgluside_hs[c]	3.19806
fucfuc132galacglcgal14acglcgalgluside_hs[g]	3.19806
fucfucfucgalacglc13galacglcgal14acglcgalgluside_hs	3.19806
fucfucfucgalacglc13galacglcgal14acglcgalgluside_hs	3.19806
fucfucfucgalacglcgal14acglcgalgluside_hs[c]	3.19806
fucfucfucgalacglcgal14acglcgalgluside_hs[g]	3.19806
fucfucgalacglcgalgluside_hs[c]	3.19806
fucfucgalacglcgalgluside_hs[g]	3.19806
fucgal14acglcgalgluside_hs[c]	3.19806
fucgal14acglcgalgluside_hs[g]	3.19806
fucgalfucgalacglcgalgluside_hs[c]	3.19806
fucgalfucgalacglcgalgluside_hs[g]	3.19806
fucgalgbside_hs[c]	3.19806
fucgalgbside_hs[g]	3.19806
4fumacac[c]	3.19806
fum[m]	3.19806
so4[m]	3.19806
so4[c]	3.19806
tsul[m]	3.19806
tsul[c]	3.19806
acngalacglcgalgluside_hs[g]	3.19806
fucgalacglc13galacglcgal14acglcgalgluside_hs[g]	3.19806
fucfucgalacglc13galacglcgal14acglcgalgluside_hs[g]	3.19806
acngal14acglcgalgluside_hs[g]	3.19806
fucfucgalacglcgal14acglcgalgluside_hs[g]	3.19806
fuc132galacglcgal14acglcgalgluside_hs[g]	3.19806
m2mpdol_L[c]	3.19806
m3mpdol_L[c]	3.19806
m2mpdol_U[c]	3.19806
m3mpdol_U[c]	3.19806
m4mpdol_L[c]	3.19806
m4mpdol_U[c]	3.19806
m1mpdol_L[c]	3.19806
m1mpdol_U[c]	3.19806
ksi_pre14[g]	3.19806
ksi_pre17[g]	3.19806
ksi_pre20[g]	3.19806
ksi_pre23[g]	3.19806
ksi_pre26[g]	3.19806
ksi_pre29[g]	3.19806
ksi_pre32[g]	3.19806
ksi_pre35[g]	3.19806
ksi_pre36[g]	3.19806
ksii_core4_pre1[g]	3.19806
ksii_core4_pre6[g]	3.19806
ksii_core4_pre9[g]	3.19806
ksii_core4_pre10[g]	3.19806
ksii_core2_pre1[g]	3.19806
ksii_core2_pre6[g]	3.19806
ksii_core2_pre9[g]	3.19806
ksii_core2_pre10[g]	3.19806
ksi_pre5[g]	3.19806
ksi_pre8[g]	3.19806
ksi_pre11[g]	3.19806
l2fn2m2masn[g]	3.19806
g1m8masn[r]	3.19806
g2m8masn[r]	3.19806
glyc3p[c]	3.19806
glu5sa[m]	3.19806
1pyr5c[m]	3.19806
glu5sa[c]	3.19806
1pyr5c[c]	3.19806
glu5p[m]	3.19806
6pgl[r]	3.19806
g6p[c]	0
6pgl[c]	3.19806
gudac[c]	3.19806
gacpail_hs[c]	3.19806
gacpail_hs[r]	3.19806
galside_hs[g]	3.19806
paps[g]	3.19806
pap[g]	3.19806
sgalside_hs[g]	3.19806
galacglcgalgbside_hs[c]	3.19806
ksi_deg26[l]	3.19806
gal[l]	3.19806
ksi_deg27[l]	3.19806
ksi_deg29[l]	3.19806
ksi_deg30[l]	3.19806
ksi_deg32[l]	3.19806
ksi_deg33[l]	3.19806
ksi_deg35[l]	3.19806
ksi_deg36[l]	3.19806
ksi_deg38[l]	3.19806
ksi_deg39[l]	3.19806
ksi_deg40[l]	3.19806
ksi_deg41[l]	3.19806
ksii_core2_deg2[l]	3.19806
ksii_core2_deg3[l]	3.19806
ksii_core2_deg5[l]	3.19806
ksii_core2_deg6[l]	3.19806
ksii_core2_deg8[l]	3.19806
ksii_core2_deg9[l]	3.19806
core6[l]	3.19806
l2n2m2mn[l]	3.19806
ksii_core4_deg2[l]	3.19806
ksii_core4_deg3[l]	3.19806
ksi_deg5[l]	3.19806
ksi_deg6[l]	3.19806
ksi_deg8[l]	3.19806
ksi_deg9[l]	3.19806
ksi_deg11[l]	3.19806
ksi_deg12[l]	3.19806
ksi_deg14[l]	3.19806
ksi_deg15[l]	3.19806
ksi_deg17[l]	3.19806
ksi_deg18[l]	3.19806
ksi_deg20[l]	3.19806
ksi_deg21[l]	3.19806
ksi_deg23[l]	3.19806
ksi_deg24[l]	3.19806
galfuc12gal14acglcgalgluside_hs[c]	3.19806
galfucgalacglcgal14acglcgalgluside_hs[c]	3.19806
galgalfucfucgalacglcgalacglcgal14acglcgalgluside_h	3.19806
galgalgalthcrm_hs[c]	3.19806
galgluside_hs[l]	3.19806
gm3_hs[g]	3.19806
gd3_hs[g]	3.19806
gt3_hs[g]	3.19806
gal[c]	3.19806
gal1p[c]	3.19806
Ser_Thr[g]	3.19806
galside_hs[c]	3.19806
udpg[c]	3.19806
gam[c]	3.19806
oagd3_hs[c]	3.19806
oagd3_hs[g]	3.19806
oagt3_hs[c]	3.19806
oagt3_hs[g]	3.19806
gar[c]	3.19806
fgam[c]	3.19806
n2m2nmasn[l]	3.19806
gluside_hs[l]	3.19806
glc_D[l]	3.19806
gbside_hs[c]	3.19806
gbside_hs[l]	3.19806
glyclt[c]	3.19806
lpam[m]	3.19806
alpam[m]	3.19806
dhlam[m]	3.19806
mlthf[m]	3.19806
lpro[m]	3.19806
alpro[m]	3.19806
dhlpro[m]	3.19806
gchola[c]	3.19806
gd1b2_hs[c]	3.19806
gd1b2_hs[g]	3.19806
gd1c_hs[c]	3.19806
gd1c_hs[g]	3.19806
gmp[g]	3.19806
gmp[c]	3.19806
gdpddman[c]	3.19806
glu_L[l]	3.19806
thf[l]	3.19806
5oxpro[c]	3.19806
Tyr_ggn[c]	3.19806
ggn[c]	3.19806
leuktrC4[r]	3.19806
glu_L[r]	3.19806
leuktrD4[r]	3.19806
leuktrE4[c]	3.19806
leuktrF4[c]	3.19806
ser_L[m]	3.19806
glac[c]	3.19806
glac[r]	3.19806
glygn1[c]	3.19806
glygn2[c]	3.19806
hs_deg9[l]	3.19806
glcur[l]	3.19806
hs_deg10[l]	3.19806
cs_a_deg2[l]	3.19806
cs_a_deg3[l]	3.19806
cs_c_deg2[l]	3.19806
cs_c_deg3[l]	3.19806
cs_d_deg3[l]	3.19806
cs_d_deg4[l]	3.19806
cs_e_deg3[l]	3.19806
cs_e_deg4[l]	3.19806
ha[l]	3.19806
ha_deg1[l]	3.19806
ha_pre1[l]	3.19806
hs_deg3[l]	3.19806
hs_deg4[l]	3.19806
hs_deg8[l]	3.19806
hs_deg14[l]	3.19806
hs_deg15[l]	3.19806
hs_deg20[l]	3.19806
hs_deg21[l]	3.19806
hs_deg24[l]	3.19806
hs_deg25[l]	3.19806
uacgam[c]	3.19806
naglc2p_L[c]	3.19806
ump[c]	3.19806
naglc2p_U[c]	3.19806
glc_D[g]	3.19806
glcur[c]	3.19806
glcur[r]	3.19806
dxtrn[c]	3.19806
glygn3[c]	3.19806
guln[r]	3.19806
gullac[r]	3.19806
gln_L[m]	3.19806
gullac[c]	3.19806
glucys[c]	3.19806
forglu[c]	3.19806
pram[c]	3.19806
glx[c]	3.19806
oxa[x]	3.19806
glyc3p[m]	3.19806
glyc_R[c]	3.19806
glyclt[x]	3.19806
glyc_S[c]	3.19806
glyc[c]	3.19806
glyc[m]	3.19806
lgt_S[c]	3.19806
gthrd[m]	3.19806
xmp[c]	3.19806
gmp[n]	3.19806
6pgc[c]	3.19806
ru5p_D[c]	3.19806
6pgc[r]	3.19806
ru5p_D[r]	3.19806
sarcs[c]	3.19806
gp1calpha_hs[c]	3.19806
gp1calpha_hs[g]	3.19806
gp1c_hs[c]	3.19806
gp1c_hs[g]	3.19806
g3pc[c]	3.19806
em2emgacpail_prot_hs[r]	3.19806
hdca[r]	3.19806
gpi_prot_hs[r]	3.19806
mgacpail_hs[r]	3.19806
gq1balpha_hs[c]	3.19806
gq1balpha_hs[g]	3.19806
gq1b_hs[c]	3.19806
gq1b_hs[g]	3.19806
gsn[c]	3.19806
gt1a_hs[c]	3.19806
gt1a_hs[g]	3.19806
gthox[m]	3.19806
gthrd[r]	3.19806
gua[c]	3.19806
xan[c]	3.19806
guln[c]	3.19806
glcur1p[c]	3.19806
pe_hs[r]	3.19806
emgacpail_hs[r]	3.19806
m2gacpail_hs[r]	3.19806
h2o2[l]	3.19806
h2o2[n]	3.19806
m3gacpail_hs[r]	3.19806
em3gacpail_hs[r]	3.19806
emem2gacpail_hs[r]	3.19806
em2emgacpail_hs[r]	3.19806
m3emgacpail_hs[r]	3.19806
gpi_hs[r]	3.19806
mem2emgacpail_hs[r]	3.19806
pre_prot[r]	3.19806
udpglcur[c]	3.19806
hcoumarin[c]	3.19806
hestratriol[c]	3.19806
hestratriol[r]	3.19806
4mlacac[c]	3.19806
his_L[c]	0
urcan[c]	3.19806
hista[c]	3.19806
ppbng[c]	3.19806
hmbil[c]	3.19806
hmgcoa[c]	3.19806
hmgcoa[m]	3.19806
hmgcoa[x]	3.19806
hom_L[c]	3.19806
pheme[c]	3.19806
phyt2ohcoa[x]	3.19806
pristanal[x]	3.19806
hpdcacrn[c]	3.19806
hpdcacrn[m]	3.19806
hpyr[c]	3.19806
hpyr[x]	3.19806
hretn[c]	3.19806
hs_deg1[l]	3.19806
hs_deg2[l]	3.19806
hs_deg6[l]	3.19806
hs_deg7[l]	3.19806
hs_deg12[l]	3.19806
hs_deg13[l]	3.19806
hs_deg18[l]	3.19806
hs_deg19[l]	3.19806
cortsn[r]	3.19806
andrstndn[r]	3.19806
tststerone[r]	3.19806
nadph[x]	3.19806
nadp[x]	3.19806
cholcoaone[x]	3.19806
eandrstrn[r]	3.19806
andrstandn[r]	3.19806
prgnlone[c]	3.19806
prgnlone[r]	3.19806
prgstrn[r]	3.19806
17ahprgnlone[r]	3.19806
17ahprgstrn[r]	3.19806
xol7a[r]	3.19806
xol7aone[r]	3.19806
hspg[l]	3.19806
hs[l]	3.19806
htaxol[c]	3.19806
hxan[c]	3.19806
hxan[x]	3.19806
pyam5p[c]	3.19806
pydam[c]	3.19806
taur[c]	3.19806
icit[x]	3.19806
3ityr_L[c]	3.19806
iodine[c]	3.19806
35diotyr[c]	3.19806
triodthy[c]	3.19806
thyox_L[c]	3.19806
tyr_L[c]	0
hs_deg5[l]	3.19806
idour[l]	3.19806
hs_deg16[l]	3.19806
hs_deg17[l]	3.19806
hs_deg22[l]	3.19806
hs_deg23[l]	3.19806
cs_b_deg3[l]	3.19806
idour[c]	3.19806
idp[n]	3.19806
ile_L[c]	0
ile_L[m]	3.19806
itacon[m]	3.19806
itp[n]	3.19806
4izp[c]	3.19806
xylu_D[c]	3.19806
tagat_D[c]	3.19806
ksii_core2[g]	3.19806
ksii_core2[l]	3.19806
ksii_core4[g]	3.19806
ksii_core4[l]	3.19806
ksi[g]	3.19806
anth[c]	3.19806
4aphdob[c]	3.19806
kynate[c]	3.19806
lac_L[c]	3.19806
lcts[g]	3.19806
3spyr[c]	3.19806
leuktrA4[r]	3.19806
leuktrB4[c]	3.19806
leuktrC4[c]	3.19806
leuktrD4[c]	3.19806
leu_L[c]	0
leu_L[m]	3.19806
nformanth[c]	3.19806
limnen[c]	3.19806
xyl_D[l]	3.19806
cs_a_deg5[l]	3.19806
cs_c_deg5[l]	3.19806
cs_e_deg7[l]	3.19806
lneldccrn[c]	3.19806
lneldccrn[m]	3.19806
lnlccrn[c]	3.19806
lnlccrn[m]	3.19806
lnlncacrn[c]	3.19806
lnlncacrn[m]	3.19806
lnlncgcrn[c]	3.19806
lnlncgcrn[m]	3.19806
Ssq23epx[r]	3.19806
lanost[r]	3.19806
lpchol_hs[c]	3.19806
thp2c[x]	3.19806
mag_hs[c]	3.19806
retinol[c]	3.19806
retfa[c]	3.19806
retinol_cis_11[c]	3.19806
11_cis_retfa[c]	3.19806
retinol_9_cis[c]	3.19806
9_cis_retfa[c]	3.19806
pd3[c]	3.19806
trp_L[c]	0
lys_L[x]	3.19806
6a2ohxnt[x]	3.19806
nm4masn[g]	3.19806
man[g]	3.19806
nm2masn[g]	3.19806
m4masn[g]	3.19806
n3m2masn[g]	3.19806
n2m2nmasn[g]	3.19806
n4m2masn[g]	3.19806
m7masnB[r]	3.19806
m7masnB[g]	3.19806
m8masn[r]	3.19806
m8masn[g]	3.19806
3mldz[c]	3.19806
malt[c]	3.19806
man[r]	3.19806
3mgcoa[m]	3.19806
mercplac[c]	3.19806
mercplaccys[c]	3.19806
tcynt[c]	3.19806
5mdru1p[c]	3.19806
mescon[m]	3.19806
mescoa[m]	3.19806
6hoxmelatn[c]	3.19806
meoh[l]	3.19806
mepi[c]	3.19806
mev_R[x]	3.19806
5pmev[x]	3.19806
mhista[c]	3.19806
mi1345p[c]	3.19806
mi134p[c]	3.19806
mi13p[c]	3.19806
mi34p[c]	3.19806
mi1p_D[c]	3.19806
mi145p[c]	3.19806
mi14p[c]	3.19806
mi4p_D[c]	3.19806
mi14p[n]	3.19806
mi1p_D[n]	3.19806
mi3p_D[c]	3.19806
[truncated: 962 more rows]
