# Supplementary material for: FastMM: an efficient toolbox for personalized constraint-based metabolic modeling
Source: BMC Bioinformatics. 2020 Feb 21;21:67. doi: 10.1186/s12859-020-3410-4 (PMC7035665; doi:10.1186/s12859-020-3410-4)
Supplement: Supplementary file 5 — Additional file 5 Table S5. Maximum MCMC error using FastMM and COBRA 3.0. [file 12859_2020_3410_MOESM5_ESM.xlsx]

## Sheet: Table S5
Table S5: Maximum MCMC error using FastMM and Cobra 3.0
Metabolite_Name	Cobra 3.0	FastMM
10fthf5glu[c]	1.15152e-12	1.10389e-12
10fthf5glu[l]	1.98863e-12	2.2963e-12
10fthf5glu[m]	2.35055e-12	2.20146e-12
10fthf6glu[c]	2.19291e-12	2.13243e-12
10fthf6glu[l]	1.73207e-12	1.55831e-12
10fthf6glu[m]	2.10203e-12	9.20319e-13
10fthf7glu[c]	2.06641e-12	5.68229e-12
10fthf7glu[l]	1.25722e-12	1.81899e-12
10fthf7glu[m]	7.95031e-13	1.08005e-12
10fthf[c]	4.75309e-11	8.49809e-12
10fthf[l]	1.98597e-12	2.10321e-12
10fthf[m]	4.59863e-11	4.60432e-12
11docrtsl[c]	9.97857e-13	1.71996e-12
11docrtsl[m]	1.57133e-12	1.83342e-12
11docrtsl[r]	4.09006e-13	1.47793e-12
11docrtstrn[c]	6.14175e-13	1.00919e-12
11docrtstrn[m]	6.23143e-13	3.0298e-12
11docrtstrn[r]	5.4079e-13	2.23124e-12
13dampp[c]	9.46443e-12	2.74269e-12
h2o[c]	5.547e-10	1.96315e-08
o2[c]	2.47533e-10	7.30154e-11
bamppald[c]	1.60227e-12	2.359e-12
h2o2[c]	2.11116e-10	5.02496e-11
nh4[c]	2.41812e-10	6.34515e-11
2425dhvitd2[m]	1.66941e-12	1.32161e-12
h[m]	6.58122e-10	2.26101e-10
nadph[m]	1.66878e-10	1.29526e-10
o2[m]	9.89644e-11	2.98428e-11
h2o[m]	4.28494e-10	1.11045e-10
nadp[m]	1.66878e-10	1.29526e-10
2425dhvitd3[m]	2.51132e-12	4.22062e-12
1mncam[c]	1.86114e-12	2.63256e-12
atp[c]	2.77094e-10	6.62976e-09
1mncam[e]	5.62526e-13	2.1938e-12
adp[c]	2.12971e-10	1.97026e-08
h[c]	8.98051e-10	1.93664e-08
pi[c]	2.37795e-10	1.96768e-08
1pipdn2c[x]	2.08032e-12	3.05533e-13
h[x]	1.51717e-10	2.75766e-11
nadh[x]	1.37189e-10	2.5305e-11
Lpipecol[x]	8.14102e-13	1.72662e-12
nad[x]	5.04201e-11	3.33102e-11
2425dhvitd2[c]	2.29555e-12	1.11555e-12
2425dhvitd2[e]	2.24687e-12	2.13166e-12
2425dhvitd3[c]	2.30216e-12	3.41327e-12
2425dhvitd3[e]	1.24807e-11	1.63709e-11
25hvitd2[m]	6.30962e-11	9.31166e-12
25hvitd3[m]	3.52784e-12	1.33671e-12
24nph[e]	2.23005e-12	4.07858e-12
24nph[c]	4.73162e-13	1.79057e-12
25hvitd2[c]	5.18412e-11	7.47491e-12
25hvitd2[e]	8.46519e-12	3.36654e-12
25hvitd3[c]	4.73754e-12	3.75366e-11
25hvitd3[e]	5.24947e-12	2.9261e-11
2amac[c]	3.65574e-12	3.14948e-12
pyr[c]	3.40763e-10	7.39515e-11
nadph[c]	4.51081e-10	2.4977e-10
paps[c]	9.25304e-12	6.42686e-12
Lcyst[c]	3.4641e-12	2.20357e-12
nadp[c]	4.45624e-10	2.4977e-10
pap[c]	4.83169e-12	4.08917e-12
L2aadp[c]	5.59369e-12	2.68036e-12
akg[m]	1.82306e-10	6.05667e-11
L2aadp[m]	2.40289e-12	1.98316e-12
akg[c]	3.28846e-10	7.59997e-11
2dr1p[c]	1.66665e-10	2.92175e-11
drib[c]	4.99188e-12	4.56879e-12
2hb[c]	2.21007e-10	6.60521e-11
nad[c]	3.10885e-10	9.09495e-11
2obut[c]	7.58327e-12	3.64935e-11
nadh[c]	2.74452e-10	1.01068e-10
2hb[e]	2.23736e-10	6.74163e-11
h[e]	3.92451e-10	1.09239e-10
hco3[e]	5.05679e-10	2.2078e-10
na1[e]	9.70914e-10	3.37192e-10
hco3[c]	5.31145e-10	2.08956e-10
na1[c]	9.70914e-10	3.54909e-10
2mcit[c]	1.24167e-12	3.32534e-12
2mcit[e]	2.80842e-12	2.16049e-12
2oxoadp[m]	5.00439e-12	9.66238e-12
coa[m]	1.06979e-10	4.57637e-11
nad[m]	4.18581e-10	1.42263e-10
co2[m]	1.83054e-10	7.50333e-11
glutcoa[m]	5.3106e-11	8.49809e-12
nadh[m]	4.18581e-10	1.42263e-10
2oxoadp[c]	3.9406e-12	2.2192e-12
34dhmald[c]	5.37126e-12	3.48566e-12
34dhoxpeg[c]	5.3042e-12	2.18847e-12
34dhoxpeg[e]	5.5671e-12	4.80327e-12
34dhpha[c]	5.62181e-11	1.13687e-12
amet[c]	9.37916e-11	2.26237e-11
ahcys[c]	8.17124e-11	2.32276e-11
34dhphe[e]	6.42331e-12	1.23919e-11
34dhphe[c]	8.5052e-12	1.01181e-11
34dhpac[c]	5.62181e-11	1.13687e-12
34dhoxmand[c]	3.86535e-12	9.09495e-13
34hpp[m]	1.81077e-13	6.14675e-13
34hpl[m]	8.1285e-13	3.67706e-13
34hpp[c]	6.19593e-11	1.40687e-11
co2[c]	1.13168e-10	3.38787e-11
hgentis[c]	1.54568e-12	4.35918e-12
35cgmp[c]	4.52971e-12	1.02496e-12
35cgmp[n]	2.59729e-11	1.3217e-11
3aib[c]	2.89369e-11	1.82609e-11
3aib[e]	1.00417e-11	9.97602e-12
2mop[m]	1.02318e-10	1.46851e-11
glu_L[m]	2.54236e-10	4.9539e-11
3aib[m]	5.31575e-13	2.04636e-12
3dphb[m]	1.93257e-12	2.10781e-12
3dpdhb[m]	1.64291e-12	1.86973e-12
3dsphgn[c]	2.18847e-12	1.91136e-12
sphgn[c]	6.44107e-12	1.46083e-12
3hanthrn[c]	2.0324e-13	4.07496e-12
cmusa[c]	2.18248e-12	1.11697e-11
b2coa[m]	4.77911e-11	5.6275e-12
3hbcoa_R[m]	1.533e-12	4.68958e-13
3hibutcoa[m]	2.13163e-12	7.38964e-13
3hmp[m]	6.83542e-12	2.93099e-12
hLkynr[c]	3.97904e-12	1.46798e-11
42A3HP24DB[c]	4.24194e-12	2.65743e-12
glu_L[c]	1.19329e-10	1.3076e-08
dopa[c]	1.01295e-10	2.4329e-11
coa[c]	2.94332e-10	9.47922e-11
3mlda[c]	5.34739e-12	2.55795e-12
3mlda[e]	4.37388e-12	6.18172e-12
3mob[c]	1.0084e-10	5.24381e-12
3mob[m]	1.15294e-10	7.05214e-12
3mop[c]	1.06411e-10	2.28511e-11
3mop[m]	1.22149e-10	1.38876e-11
3m4hpga[c]	6.94627e-11	2.04636e-12
3mox4hoxm[c]	6.94627e-11	2.04636e-12
h2o[l]	5.00552e-11	3.13527e-11
pi[l]	2.82219e-13	8.2423e-13
3sala[m]	2.40874e-12	1.00897e-12
asp_L[c]	7.51754e-11	1.96329e-08
3sala[c]	5.47118e-12	3.46176e-11
asp_L[m]	1.20082e-11	1.05294e-11
hyptaur[c]	5.29876e-12	3.81656e-12
3snpyr[c]	1.47438e-11	1.92841e-11
3snpyr[m]	1.30305e-11	1.00968e-11
so3[c]	4.89688e-11	2.5004e-11
pyr[m]	1.31536e-10	3.47882e-11
so3[m]	4.37234e-11	2.41628e-11
adrnl[c]	8.87018e-12	9.88321e-13
mma[c]	1.39373e-11	1.20792e-11
nrpphr[c]	1.15392e-10	4.58629e-11
4abut[c]	1.25409e-10	5.98703e-11
4abut[m]	5.14717e-11	4.20641e-12
coucoa[m]	3.45435e-12	3.49235e-12
4hbzcoa[m]	1.70919e-12	1.04278e-12
accoa[m]	4.64127e-11	3.00666e-11
4hbz[m]	2.63559e-11	2.84376e-11
4hdebrisoquine[e]	4.80798e-12	3.51008e-12
4hdebrisoquine[c]	1.71935e-12	1.45661e-12
4hglusa[m]	2.95586e-12	1.25056e-12
e4hglu[m]	4.94538e-11	3.13776e-11
4hoxpacd[c]	3.08775e-12	2.04636e-12
4hphac[c]	7.16871e-13	1.09424e-12
4mop[c]	1.00826e-10	2.54374e-11
4mop[m]	7.92131e-11	3.25517e-11
4mptnl[c]	1.43885e-12	1.27898e-12
4mptnl[e]	2.00417e-11	1.14966e-11
4mptnl[m]	1.51923e-12	2.30216e-12
4mtolbutamide[e]	2.74006e-12	4.73224e-12
4mtolbutamide[c]	1.78712e-12	2.8777e-12
4nphsf[e]	6.78072e-13	7.21201e-13
4nphsf[c]	2.41279e-12	1.79057e-12
4nph[c]	1.23856e-12	1.7728e-12
4nph[e]	1.7425e-12	1.02951e-12
4pyrdx[c]	1.24523e-12	1.48503e-12
4pyrdx[e]	9.9698e-13	2.11031e-12
5adtststeroneglc[c]	1.51079e-12	2.44449e-12
5adtststeroneglc[e]	4.40092e-13	6.82121e-13
5adtststeroneglc[r]	7.82041e-13	4.1922e-13
5adtststerones[c]	2.04814e-12	2.74952e-12
5adtststerones[e]	7.33658e-12	2.24532e-12
5adtststerone[c]	8.35221e-13	2.04592e-12
5adtststerone[e]	8.9278e-12	5.77671e-12
5adtststerone[r]	2.75462e-11	3.69393e-12
5aop[c]	1.64213e-12	6.25278e-13
5aop[m]	1.8634e-12	5.28644e-12
5dhf[c]	1.27925e-12	2.36366e-12
5dhf[l]	2.41229e-12	2.24776e-12
5fthf[e]	1.42696e-11	2.2041e-11
5fthf[c]	6.98014e-12	8.16416e-12
h2o[e]	1.28132e-10	6.49525e-11
5htrp[c]	1.1903e-10	5.45697e-12
srtn[c]	5.07043e-11	2.48974e-11
5homeprazole[e]	8.83392e-13	1.28612e-12
5homeprazole[c]	4.42023e-13	6.25278e-13
5hoxindact[c]	5.85487e-12	9.09495e-13
5hoxindoa[c]	5.85487e-12	9.09495e-13
5htrp[e]	3.2494e-13	6.46596e-13
5mthf[e]	7.43512e-11	3.04681e-11
5mthf[c]	1.21755e-10	3.18749e-11
5thf[c]	8.3844e-13	1.0737e-12
5thf[l]	3.16991e-12	1.93712e-12
5thf[m]	2.1112e-12	6.96554e-13
6dhf[c]	1.59068e-11	1.44962e-12
6dhf[l]	1.81255e-12	1.61604e-12
6dhf[m]	2.11999e-12	9.00016e-13
6htststerone[c]	2.34524e-12	1.95405e-12
6htststerone[e]	2.34377e-11	4.32721e-12
6htststerone[r]	4.442e-12	1.05307e-11
6thf[c]	1.61252e-11	1.61018e-11
6thf[l]	2.81397e-12	1.05904e-12
6thf[m]	1.72373e-12	2.06098e-12
7dhchsterol[r]	2.18301e-11	2.65487e-11
7dhchsterol[c]	4.57945e-11	7.27596e-12
7dhf[c]	4.25862e-12	4.67604e-12
7dhf[l]	2.01039e-12	3.97904e-12
7dhf[m]	1.5552e-12	9.52127e-13
7thf[c]	1.3228e-11	1.06738e-11
7thf[l]	1.07057e-12	2.06057e-12
7thf[m]	1.64319e-12	4.40536e-13
man[c]	6.69864e-11	2.37526e-11
m2mn[l]	1.68965e-12	3.16991e-12
man[l]	2.07159e-11	2.57225e-11
mn[l]	1.13378e-11	8.56204e-12
galgluside_hs[c]	1.09557e-12	9.80604e-13
udpgal[c]	7.91229e-11	3.05809e-11
udp[c]	3.33671e-10	7.05347e-11
galgluside_hs[g]	1.10383e-11	1.08025e-12
udpgal[g]	1.85798e-11	4.56609e-11
h[g]	6.66053e-11	2.39923e-11
thcrm_hs[g]	1.67444e-12	1.48437e-11
udp[g]	3.75917e-11	1.34345e-10
T_antigen[g]	3.1129e-11	2.73243e-11
uacgam[g]	6.03961e-12	3.54738e-12
core2[g]	1.01142e-11	1.07523e-11
gncore2[g]	7.68229e-12	7.40389e-12
acac[c]	2.8399e-10	5.09317e-11
aacoa[c]	1.61027e-11	3.14238e-12
amp[c]	2.07883e-10	4.40386e-11
ppi[c]	1.44585e-10	5.67315e-11
aact[c]	1.84741e-12	3.0127e-12
mthgxl[c]	1.52454e-10	5.34328e-11
aact[m]	9.70601e-12	5.05906e-12
L2aadp6sa[m]	2.77739e-11	3.36293e-11
fucgalacglcgalgluside_hs[g]	6.09468e-12	5.05929e-12
udpacgal[g]	1.54792e-11	5.12586e-11
acgalfucgalacglcgalgluside_hs[g]	2.55425e-11	1.85168e-11
galfucgalacglcgalgluside_hs[g]	4.95128e-12	2.41587e-12
fuc12gal14acglcgalgluside_hs[g]	2.57927e-12	1.94222e-12
galfuc12gal14acglcgalgluside_hs[g]	8.25562e-13	1.28608e-12
acgalfuc12gal14acglcgalgluside_hs[g]	1.47168e-12	2.11743e-12
fucgalacgalfuc12gal14acglcgalgluside_hs[g]	2.56837e-12	2.1885e-12
acgalfucgalacgalfuc12gal14acglcgalgluside_hs[g]	9.54727e-12	9.10921e-12
fucgalacglcgal14acglcgalgluside_hs[g]	2.25056e-12	3.26858e-12
acgalfucgalacglcgal14acglcgalgluside_hs[g]	2.40081e-12	3.78009e-12
fucgalacgalfucgalacglcgal14acglcgalgluside_hs[g]	3.33029e-12	4.54748e-12
acgalfucgalacgalfucgalacglcgal14acglcgalgluside_hs	6.99656e-12	7.41811e-12
galfucgalacglcgal14acglcgalgluside_hs[g]	3.32475e-13	1.00897e-12
fucfucgalacglcgalacglcgal14acglcgalgluside_hs[g]	2.92788e-12	2.05348e-12
galgalfucfucgalacglcgalacglcgal14acglcgalgluside_h	1.89429e-12	5.6144e-13
sucsal[m]	7.98082e-11	2.94449e-11
abt[c]	9.74809e-12	2.98785e-11
xylu_L[c]	7.52607e-11	2.73417e-11
abt[e]	5.45697e-12	1.36424e-12
4abutn[c]	9.91918e-12	2.99849e-12
4abut[e]	1.32662e-10	2.08319e-11
h[l]	3.39462e-12	4.00879e-12
2maacoa[m]	1.07292e-12	4.1922e-13
ppcoa[m]	9.92697e-12	3.07054e-11
accoa[c]	1.651e-10	4.38831e-11
aacoa[m]	1.88329e-11	7.38964e-12
accoa[x]	5.69437e-11	1.75135e-11
aacoa[x]	3.80851e-12	1.66267e-12
coa[x]	1.00348e-10	4.6037e-11
acac[e]	3.00133e-10	5.29781e-11
acac[m]	8.71978e-11	2.51248e-11
3odcoa[x]	1.64135e-12	1.0516e-12
occoa[x]	5.82756e-12	4.04476e-12
3oddcoa[x]	7.73603e-13	2.55795e-12
dcacoa[x]	4.99512e-12	5.8018e-12
3otdcoa[x]	1.90603e-12	6.53699e-13
ddcacoa[x]	5.68434e-12	1.35714e-12
3ohdcoa[x]	2.63883e-12	1.95399e-12
tdcoa[x]	2.60769e-12	1.80655e-12
pmtcoa[x]	1.12502e-10	1.43081e-11
acac[x]	6.4162e-12	5.59908e-12
acald[e]	9.54969e-12	1.13687e-12
acald[c]	1.3911e-10	1.77671e-11
acald[m]	3.49587e-12	1.93268e-12
acald[r]	1.04432e-11	5.87086e-12
acald[x]	2.6088e-11	1.86731e-11
malcoa[c]	1.80025e-11	8.68283e-12
atp[m]	1.58968e-10	5.34275e-11
hco3[m]	3.39924e-11	2.86917e-11
adp[m]	2.69369e-10	1.90111e-10
malcoa[m]	8.3844e-13	3.18323e-12
pi[m]	1.75634e-10	5.98437e-11
accoa[g]	1.71596e-12	4.09665e-12
ppa[c]	1.53797e-10	4.65832e-11
ppcoa[c]	2.20384e-11	4.27534e-11
ppa[m]	2.76242e-11	1.99085e-11
amp[m]	1.15399e-10	5.35749e-11
ppi[m]	4.47073e-11	5.33369e-11
accoa[n]	1.92131e-11	7.95808e-13
accoa[r]	1.86446e-11	6.25278e-13
acetone[e]	4.42846e-12	7.38964e-13
acetone[c]	5.85665e-12	1.54943e-12
acetone[m]	2.8578e-11	2.55156e-11
acgagbside_hs[c]	2.7877e-11	2.78533e-12
acgagbside_hs[g]	2.00722e-11	1.08855e-11
acgagbside_hs[l]	8.0802e-12	6.9918e-12
acgalfucgalacgalfuc12gal14acglcgalgluside_hs[e]	9.86826e-12	9.13758e-12
acgalfucgalacgalfuc12gal14acglcgalgluside_hs[c]	1.8694e-11	1.71101e-11
acgalfucgalacgalfucgalacglcgal14acglcgalgluside_hs	1.37358e-11	2.01816e-12
acgalfucgalacgalfucgalacglcgal14acglcgalgluside_hs	8.72467e-12	9.89074e-12
acgal[c]	4.20564e-11	2.82729e-12
acgal1p[c]	2.07634e-12	2.15541e-11
itp[c]	9.23563e-11	2.62617e-11
idp[c]	1.09296e-10	2.67164e-11
acgal[g]	1.44819e-11	1.50643e-12
acgal[l]	2.39302e-11	7.44753e-12
acgam[c]	1.36083e-10	5.51381e-12
acmana[c]	1.32312e-11	4.29168e-12
gam6p[c]	1.04308e-11	3.64864e-12
acgam6p[c]	2.40234e-11	5.86864e-12
acgam1p[c]	9.66338e-13	1.81899e-12
acgam[l]	2.28283e-10	1.13999e-10
acgbgbside_hs[c]	1.28256e-12	2.62332e-11
acgbgbside_hs[g]	7.19201e-13	1.03036e-12
acgbgbside_hs[l]	3.48177e-12	2.37037e-11
acgpail_hs[c]	3.38653e-13	6.25278e-13
ac[c]	1.97922e-10	6.79847e-11
gpail_hs[c]	9.36545e-12	3.31157e-12
ach[e]	1.44041e-10	3.56977e-11
ac[e]	2.32717e-10	1.03e-10
chol[e]	7.94245e-11	3.45608e-11
ach[n]	1.50635e-11	1.7053e-12
ach[c]	1.24487e-10	4.59295e-11
cit[c]	1.67915e-10	5.57066e-11
oaa[c]	3.92282e-11	3.07487e-11
acn13acngalgbside_hs[c]	1.20065e-12	1.58451e-12
acn13acngalgbside_hs[e]	2.86839e-12	1.40687e-12
acn13acngalgbside_hs[g]	6.58695e-13	7.88702e-13
acn23acngalgbside_hs[c]	7.80542e-13	1.06581e-12
acn23acngalgbside_hs[e]	6.02907e-13	4.26381e-13
acn23acngalgbside_hs[g]	2.54463e-13	1.03739e-12
acnacngal14acglcgalgluside_hs[e]	3.2554e-12	1.83324e-12
acnacngal14acglcgalgluside_hs[c]	1.76478e-12	7.53272e-13
acnacngal14acglcgalgluside_hs[g]	1.23918e-12	1.4212e-12
acnacngalgbside_hs[c]	1.57742e-12	1.42109e-12
acnacngalgbside_hs[e]	6.10206e-13	4.68972e-13
acnacngalgbside_hs[g]	3.12916e-13	9.66505e-13
acmanap[c]	3.46826e-12	2.92744e-12
pep[c]	7.35554e-11	2.24816e-11
acnamp[c]	6.16229e-13	1.97531e-12
man6p[c]	5.98988e-12	1.86207e-12
kdnp[c]	2.60325e-12	8.3844e-13
acnam[c]	2.04992e-11	2.27338e-11
acnam[l]	6.13198e-12	5.00366e-12
acnam[n]	2.16893e-12	2.87059e-12
acngalacglcgal14acglcgalgluside_hs[e]	8.88073e-13	1.3216e-12
acngalacglcgal14acglcgalgluside_hs[c]	7.55626e-12	1.66835e-11
acngalacglcgal14acglcgalgluside_hs[g]	1.35463e-11	7.02016e-12
2mbcoa[m]	7.49028e-11	6.80345e-12
fad[m]	1.34776e-10	6.55973e-11
2mb2coa[m]	7.41451e-11	3.38751e-11
fadh2[m]	1.34776e-10	6.55973e-11
btcoa[m]	8.50164e-12	4.67626e-12
ivcoa[m]	6.2812e-11	3.10223e-11
3mb2coa[m]	5.91101e-11	2.86144e-11
ibcoa[m]	1.0921e-11	6.23146e-12
2mp2coa[m]	7.07701e-12	3.51008e-12
o2[x]	9.84484e-11	3.92957e-11
h2o2[x]	1.32866e-10	3.66516e-11
hdd2coa[x]	2.16005e-12	1.59517e-12
orn[c]	2.07521e-10	6.66205e-11
icit[c]	1.69791e-10	5.07612e-11
cit[m]	1.6438e-10	6.49898e-11
icit[m]	1.79611e-10	6.94058e-11
dhcholoylcoa[x]	1.27552e-11	2.46747e-12
fadh2[x]	7.58691e-12	4.88765e-12
fad[x]	1.1415e-11	7.25642e-12
thcholoylcoa[x]	5.68789e-12	2.70028e-12
h2o[x]	1.25339e-10	5.20481e-11
cholcoas[x]	2.57752e-11	2.33628e-11
cholcoads[x]	1.49907e-11	7.76978e-12
fmn[c]	3.36442e-12	1.22746e-12
ribflv[c]	2.12008e-12	9.71223e-13
acrn[c]	1.63592e-10	2.76259e-11
acrn[m]	6.73429e-12	5.32907e-12
ac[m]	4.87148e-11	2.38742e-11
melatn[c]	2.25757e-12	5.11591e-13
acetol[c]	1.16387e-11	2.42153e-11
13dpg[c]	1.02659e-10	4.06999e-11
3pg[c]	9.52767e-11	2.81083e-11
adn[c]	6.4877e-11	3.94209e-11
ins[c]	6.9031e-11	3.96625e-11
adn[e]	5.84421e-11	4.12292e-11
ins[e]	7.66178e-11	3.93356e-11
nh4[e]	2.59807e-10	4.52165e-11
ade[e]	1.1552e-11	3.09148e-11
ade[c]	1.28182e-11	4.07283e-11
gtp[c]	1.64857e-10	1.96126e-08
gdp[c]	1.65226e-10	4.8729e-11
gtp[m]	1.6837e-10	5.15001e-11
gdp[m]	1.6837e-10	5.15001e-11
damp[c]	1.25624e-10	3.18323e-11
datp[c]	1.8942e-10	4.70255e-11
dadp[c]	2.32035e-10	5.86624e-11
ametam[c]	5.83267e-12	7.2653e-13
camp[c]	1.34719e-11	2.42451e-12
adn[m]	6.52989e-12	1.46088e-11
g1p[c]	4.15916e-11	3.16049e-11
man1p[c]	1.85025e-11	2.21689e-11
adprib[c]	4.84501e-12	1.18727e-12
r5p[c]	1.65869e-10	2.51248e-11
adprib[e]	4.75996e-11	4.80048e-11
prpp[c]	2.74554e-11	3.41061e-11
adp[x]	7.74798e-11	2.19908e-11
adrncoa[c]	1.236e-12	1.37623e-12
adrncoa[x]	1.54865e-12	2.73682e-12
crn[c]	3.17783e-10	7.44649e-11
adrncrn[c]	1.48395e-12	9.66338e-13
adrncrn[m]	1.21291e-12	8.52651e-13
adrncoa[m]	2.40402e-12	1.13688e-12
crn[m]	1.87157e-11	2.27239e-11
adrnl[e]	3.78783e-12	2.58649e-12
adrn[e]	8.56062e-11	4.43379e-11
adrn[c]	8.92442e-11	3.7403e-11
aps[c]	1.22924e-11	1.71241e-12
dcamp[c]	1.7053e-12	1.5028e-12
fum[c]	1.78375e-10	2.53522e-11
25aics[c]	3.43459e-12	1.7458e-11
aicar[c]	9.04947e-11	1.61151e-11
imp[c]	6.64517e-11	2.64215e-11
aflatoxin[e]	2.90081e-12	1.63425e-12
aflatoxin[c]	2.70254e-12	9.37923e-13
ksi_pre18[g]	1.19256e-12	4.48895e-12
ksi_pre19[g]	1.253e-12	3.53513e-12
ksi_pre21[g]	9.56346e-13	3.38573e-12
ksi_pre22[g]	4.31002e-13	8.08235e-13
ksi_pre24[g]	1.33515e-12	6.12488e-12
ksi_pre25[g]	3.99947e-12	1.08002e-12
ksi_pre27[g]	3.82896e-13	1.82965e-13
ksi_pre28[g]	2.62796e-11	2.74447e-12
ksi_pre30[g]	2.70403e-12	2.68763e-12
ksi_pre31[g]	5.9297e-13	2.0961e-12
ksi_pre33[g]	8.85522e-13	3.73035e-13
ksi_pre34[g]	1.01807e-12	4.76064e-13
ksii_core4_pre2[g]	5.26146e-12	2.55265e-12
ksii_core4_pre3[g]	6.42377e-13	1.43707e-12
ksii_core4_pre4[g]	3.49025e-12	3.00915e-12
ksii_core4_pre5[g]	2.66114e-12	1.63602e-12
ksii_core4_pre7[g]	2.65621e-12	1.09424e-12
ksii_core4_pre8[g]	1.49838e-12	3.58824e-13
ksii_core2_pre2[g]	1.22596e-12	1.62004e-12
ksii_core2_pre3[g]	7.87612e-12	5.65625e-12
ksii_core2_pre4[g]	7.15955e-13	1.97531e-12
ksii_core2_pre5[g]	1.29617e-11	1.26053e-11
ksii_core2_pre7[g]	1.22191e-12	4.12115e-13
ksii_core2_pre8[g]	7.73487e-13	2.55795e-13
ksi_pre1[g]	5.08321e-12	7.46606e-12
ksi_pre2[g]	7.55151e-12	1.18608e-11
ksi_pre3[g]	1.14408e-12	1.93651e-13
ksi_pre4[g]	3.24646e-13	9.71695e-13
ksi_pre6[g]	2.48446e-12	2.31649e-12
ksi_pre7[g]	2.63638e-11	2.07976e-11
ksi_pre9[g]	2.14107e-12	1.74263e-12
ksi_pre10[g]	1.48868e-12	8.91745e-13
ksi_pre12[g]	1.08136e-13	2.59348e-13
ksi_pre13[g]	1.09421e-12	3.00926e-13
ksi_pre15[g]	5.52669e-13	9.76996e-13
ksi_pre16[g]	1.31088e-12	1.98597e-12
cdpchol[c]	1.40332e-12	1.23634e-12
cmp[c]	2.40296e-10	3.37194e-11
cdpea[c]	5.87086e-13	6.96332e-13
Rtotal2[c]	1.0715e-11	6.92069e-12
agm[m]	6.6116e-12	4.69313e-12
ptrc[m]	3.11243e-12	2.72848e-12
urea[m]	5.51381e-12	3.77653e-12
Rtotal2coa[c]	1.16924e-11	1.25517e-11
alpa_hs[c]	4.8066e-12	4.70379e-12
pa_hs[c]	9.27685e-11	1.12266e-11
ala_L[m]	1.45064e-10	1.83604e-11
glx[m]	3.59393e-11	3.24007e-11
gly[m]	3.5584e-11	2.91038e-11
ala_L[x]	1.95399e-12	8.81073e-13
glx[x]	1.59263e-11	1.63123e-11
gly[x]	8.00355e-11	4.0643e-12
pyr[x]	9.38485e-11	5.88329e-12
hcys_L[c]	1.6307e-11	1.8936e-12
ahcys[r]	1.95257e-11	3.31113e-12
n2m2nmn[l]	1.85252e-12	9.13047e-13
n2m2mn[l]	1.58362e-12	6.11067e-13
fprica[c]	2.78533e-12	1.7053e-12
thf[c]	1.07775e-10	2.81943e-11
air[c]	1.32094e-12	1.20082e-12
5aizc[c]	1.56342e-12	1.08713e-12
ak2lgchol_hs[e]	2.01172e-12	1.17861e-12
ak2lgchol_hs[c]	3.15481e-12	1.79268e-12
succoa[m]	3.5822e-11	2.42082e-11
mal_L[c]	1.76897e-10	4.57021e-11
mal_L[m]	1.63666e-10	5.45928e-11
akg[e]	1.79739e-10	5.92308e-11
akg[x]	6.35936e-12	1.58185e-12
prgstrn[c]	1.24789e-12	1.03118e-12
aprgstrn[c]	1.54821e-12	9.09495e-13
xol7ah[c]	1.94191e-11	2.84217e-11
xol7ah2[c]	1.87237e-11	1.92324e-11
xoldioloneh[c]	2.65565e-12	2.63753e-11
xoltriol[c]	1.84386e-12	2.71712e-11
xol7aone[c]	2.56488e-11	2.88217e-11
xoldiolone[c]	2.05702e-12	2.21556e-12
ala_L[e]	4.03647e-10	7.86571e-11
asn_L[c]	3.09456e-10	3.2732e-08
ala_L[c]	6.00215e-10	2.61409e-08
asn_L[e]	3.04681e-10	7.9126e-11
cys_L[c]	3.56762e-10	6.59909e-09
cys_L[e]	3.61069e-10	8.40146e-11
ala_D[e]	1.29192e-10	4.00178e-11
gln_L[c]	3.03785e-10	2.62048e-08
ala_D[c]	9.65761e-11	3.38787e-11
gln_L[e]	3.03111e-10	7.79892e-11
gly[c]	2.92118e-10	6.53972e-09
gly[e]	3.3674e-10	1.11811e-10
ser_L[c]	5.08692e-10	3.26935e-08
ser_L[e]	3.67811e-10	7.09548e-11
thr_L[c]	2.1339e-10	1.11754e-10
thr_L[e]	2.10889e-10	1.12664e-10
meoh[c]	2.53841e-12	1.96509e-12
fald[c]	7.22413e-11	2.1199e-11
12ppd_R[c]	1.19314e-10	2.15117e-12
lald_D[c]	1.34548e-10	6.39222e-12
12ppd_S[c]	3.19744e-12	1.02318e-12
lald_L[c]	8.6775e-12	2.2375e-11
etoh[c]	4.44074e-12	1.73401e-12
pristanal[c]	5.82469e-13	4.36984e-13
prist[c]	3.59598e-12	2.42228e-12
aldstrn[c]	2.2397e-12	7.38964e-13
aldstrn[e]	1.53777e-12	6.54254e-13
aldstrn[m]	3.29299e-12	5.05906e-12
dhap[c]	1.39977e-10	3.66072e-11
arachd[c]	1.64391e-10	3.10365e-11
5HPET[c]	1.43018e-10	3.26281e-11
leuktrA4[c]	9.68612e-11	2.67164e-11
dhcholestancoa[x]	1.4463e-11	1.19424e-11
dhcholestancoa[r]	2.10054e-12	1.22213e-12
o2[r]	6.33431e-11	1.63523e-11
h2o[r]	1.2561e-10	1.94427e-11
cholcoar[x]	1.30207e-12	2.57207e-12
cholcoar[r]	1.02673e-12	1.10845e-12
amuco[c]	5.48124e-13	1.84742e-13
amet[r]	1.9341e-11	9.72733e-12
ahcys[m]	5.88898e-11	2.37605e-11
amet[m]	7.07132e-11	1.87583e-11
cgly[c]	5.10454e-11	6.06803e-12
cgly[e]	3.76303e-11	1.39337e-11
amp[x]	5.63141e-11	2.35398e-11
amp[r]	1.10038e-10	2.88298e-11
strch1[e]	1.29616e-12	1.80482e-12
glc_D[e]	9.59748e-11	5.28644e-11
strch2[e]	8.42686e-12	8.93932e-12
glygn2[e]	1.05474e-12	1.5632e-12
glygn4[e]	4.93391e-12	1.9824e-12
andrstrnglc[c]	1.52967e-11	1.25044e-12
andrstrnglc[e]	7.87193e-12	8.02913e-13
andrstrnglc[r]	1.52508e-11	7.61724e-12
andrstrn[e]	5.64512e-12	4.377e-12
andrstrn[c]	3.16809e-12	7.81605e-12
andrstrn[r]	1.02536e-10	4.86103e-11
antipyrene[e]	1.48373e-12	5.07329e-12
antipyrene[c]	5.82095e-13	7.7236e-12
2aobut[m]	3.56692e-12	9.10161e-13
ala_B[m]	5.93525e-13	1.13687e-12
msa[m]	3.57048e-12	1.92932e-11
apnnox[e]	5.21779e-13	9.37916e-13
apnnox[c]	1.01765e-12	8.24243e-13
apoC[c]	2.12716e-12	1.90425e-12
lys_L[c]	1.32005e-10	2.61567e-08
apoC_Lys[c]	2.30081e-12	1.32161e-12
apoC[m]	2.05624e-12	2.10321e-12
lys_L[m]	4.36348e-11	3.79785e-12
apoC_Lys[m]	7.99893e-12	5.59908e-12
apoC_Lys_btn[c]	1.55254e-12	8.52651e-13
biocyt[c]	3.98434e-12	3.43814e-12
apoC_Lys_btn[m]	9.29479e-12	7.36122e-12
biocyt[m]	8.86757e-12	7.3328e-12
appnn[e]	6.04933e-13	1.56319e-12
appnn[c]	2.14847e-12	1.73373e-12
aprgstrn[e]	6.39133e-12	8.29936e-12
arab_L[e]	4.32164e-12	4.59012e-12
arab_L[c]	4.69838e-12	3.12643e-12
arachcoa[c]	5.77947e-11	1.02814e-11
arachcoa[x]	5.29254e-11	1.15219e-11
arachcrn[c]	1.92912e-12	1.77636e-12
arachcrn[m]	3.26666e-12	5.68434e-13
arachcoa[m]	1.57847e-11	1.87441e-11
arachdcoa[c]	3.30704e-11	3.70151e-11
arachdcoa[x]	2.69445e-11	3.62909e-11
arachd[e]	1.46315e-10	1.84741e-11
arachd[r]	7.50333e-11	2.19416e-11
arach[e]	9.10692e-11	2.14953e-11
arach[c]	9.10063e-11	2.13163e-11
arg_L[m]	5.81721e-11	2.57572e-11
arg_L[e]	1.74225e-10	3.82272e-11
arg_L[c]	1.61151e-10	6.88374e-11
lys_L[e]	1.22967e-10	5.15215e-11
urea[c]	9.04805e-11	2.06466e-11
orn[m]	8.00222e-11	5.09601e-11
argsuc[c]	9.45022e-13	6.82121e-13
citr_L[c]	1.62178e-10	6.51337e-11
sgalside_hs[l]	1.11655e-12	2.11742e-12
galside_hs[l]	2.5432e-12	2.34195e-11
so4[l]	5.07044e-12	3.01625e-12
Rtotalcoa[c]	1.1994e-11	1.21076e-11
Rtotal[c]	2.02576e-11	1.44282e-11
Rtotal3coa[c]	2.57394e-12	2.02682e-12
Rtotal3[c]	1.23066e-11	9.41558e-12
pmtcoa[c]	1.15165e-10	1.02887e-11
hdcoa[c]	2.5473e-12	1.64491e-12
tdcoa[c]	4.55458e-12	1.28431e-12
lnlncacoa[c]	2.03638e-11	1.37421e-11
lnlncgcoa[c]	4.54747e-11	3.28555e-11
strdnccoa[c]	1.09446e-11	9.68578e-12
dlnlcgcoa[c]	1.10276e-11	7.53175e-12
tmndnccoa[c]	6.13505e-13	9.39193e-13
lnlccoa[c]	6.59313e-11	2.23679e-11
clpndcoa[c]	1.79456e-12	1.07209e-12
dcsptn1coa[c]	1.51346e-12	4.10516e-12
c226coa[c]	9.5679e-13	8.84182e-13
stcoa[c]	1.74119e-10	2.75082e-11
odecoa[c]	7.776e-12	1.63336e-12
vacccoa[c]	6.06937e-12	2.64144e-12
lneldccoa[c]	1.64562e-11	1.51648e-11
nrvnccoa[c]	5.93214e-12	2.7367e-12
od2coa[c]	1.78829e-10	2.63753e-11
lgnccoa[c]	9.56568e-13	1.03972e-12
hexccoa[c]	1.65358e-12	1.9611e-12
eicostetcoa[c]	9.22411e-13	9.36185e-13
tetpent6coa[c]	4.26215e-13	1.3074e-12
tetpent3coa[c]	3.13249e-13	6.83162e-13
tettet6coa[c]	7.69551e-13	9.09509e-13
tethex3coa[c]	4.28685e-13	9.38291e-13
hdd2coa[c]	2.41229e-12	1.81011e-12
pmtcoa[m]	8.32336e-12	1.69464e-12
crm_hs[l]	3.07487e-12	9.46021e-13
Rtotal[l]	1.48859e-12	1.13864e-12
sphings[l]	2.88125e-12	1.394e-12
ascb_L[c]	7.3834e-11	3.06684e-11
o2s[c]	8.85836e-12	3.26317e-12
dhdascb[c]	5.00222e-11	3.29692e-11
ascb_L[e]	7.0962e-11	3.01283e-11
asn_L[m]	8.51585e-12	9.15179e-12
nh4[m]	1.84286e-10	4.94538e-11
Asn_X_Ser_Thr[r]	1.1493e-12	3.8014e-13
Asn_X_Ser_Thr[l]	1.2812e-12	4.92584e-12
ala_B[c]	5.29354e-12	6.0254e-12
cbp[c]	5.71354e-13	3.09308e-13
cbasp[c]	7.36691e-11	1.12266e-11
asp_D[e]	2.49756e-12	4.71179e-13
k[c]	2.93653e-10	5.07612e-11
asp_D[c]	2.87237e-12	8.34444e-13
k[e]	2.93653e-10	5.07612e-11
asp_D[x]	4.28338e-13	2.84245e-13
Nacasp[m]	7.7236e-12	3.46745e-12
asp_L[e]	3.99041e-11	4.86011e-12
oaa[m]	3.0866e-11	2.29647e-11
adp[r]	4.72777e-12	1.02984e-11
atp[r]	1.1314e-10	3.8948e-11
atp[e]	1.76748e-12	5.57066e-12
amp[e]	9.80283e-12	4.30012e-12
pi[e]	6.143e-11	3.18892e-11
adp[e]	2.73555e-12	4.54747e-12
atp[n]	2.47297e-10	4.49063e-11
atp[x]	6.69145e-11	3.19078e-11
avite1[e]	5.14433e-12	4.28724e-12
avite1[c]	1.3415e-11	1.01217e-11
avite2[e]	8.73277e-12	6.97764e-12
avite2[c]	3.45511e-12	4.14957e-12
gbside_hs[g]	1.21786e-11	9.75264e-12
ga2_hs[g]	5.37737e-12	3.8884e-12
ga1_hs[g]	1.02367e-11	8.62593e-12
gm2_hs[g]	1.92137e-11	1.61151e-11
gm1_hs[g]	1.36136e-12	7.10543e-13
gd2_hs[g]	5.02154e-12	3.57403e-12
gd1b_hs[g]	6.66356e-12	1.07718e-11
gt2_hs[g]	5.96007e-12	4.95975e-12
gt1c_hs[g]	8.2544e-12	5.39302e-12
galgbside_hs[g]	1.8554e-12	2.82852e-12
acglcgalgluside_hs[g]	1.0477e-11	5.38014e-12
galacglcgalgluside_hs[g]	6.71357e-12	4.57667e-12
gal14acglcgalgluside_hs[g]	1.40573e-11	4.58661e-12
acglcgal14acglcgalgluside_hs[g]	7.88614e-12	4.54747e-12
galacglcgal14acglcgalgluside_hs[g]	4.44159e-11	2.99466e-12
acglc13galacglcgal14acglcgalgluside_hs[g]	1.26267e-11	1.53194e-11
galacgalfuc12gal14acglcgalgluside_hs[g]	1.6146e-12	8.10019e-13
galacgalfucgalacglcgal14acglcgalgluside_hs[g]	5.33837e-12	3.18324e-12
acglcgalacglcgal14acglcgalgluside_hs[g]	1.08192e-11	8.32048e-12
galacglcgalacglcgal14acglcgalgluside_hs[g]	1.28637e-12	4.54747e-13
galacglc13galacglcgal14acglcgalgluside_hs[g]	1.19325e-11	2.14161e-11
galthcrm_hs[g]	7.9292e-12	9.66338e-13
galgalthcrm_hs[g]	4.159e-12	1.59162e-12
galgalgalthcrm_hs[g]	5.58019e-13	9.37944e-13
acglcgalgbside_hs[g]	1.15161e-11	1.01466e-11
galacglcgalgbside_hs[g]	4.79956e-13	1.47793e-12
h2o[g]	7.88134e-11	2.11791e-11
gm2a_hs[g]	1.0778e-12	1.02319e-12
gm1a_hs[g]	1.0657e-12	4.40547e-13
gluside_hs[g]	4.56168e-12	1.112e-12
cholcoa[x]	3.69553e-11	5.78679e-12
gchola[x]	6.39488e-13	6.82121e-13
taur[x]	5.79803e-11	2.6489e-11
tchola[x]	4.53522e-11	3.79607e-12
dgcholcoa[x]	5.48867e-12	1.31806e-12
dgchol[x]	8.42419e-11	3.05533e-12
dcholcoa[x]	5.91172e-11	3.02407e-11
btn[c]	1.07333e-10	3.84743e-11
btamp[c]	4.84413e-12	6.86384e-12
btn[m]	1.74068e-12	1.76215e-12
btamp[m]	2.36242e-12	2.01794e-12
ala_B[e]	5.65592e-12	8.46967e-12
succ[c]	1.8764e-10	5.19549e-11
caro[c]	3.57936e-13	7.53175e-13
retinal[c]	8.83347e-11	2.53522e-11
glc_D[c]	7.06066e-11	3.9222e-11
bhb[m]	2.79954e-12	6.53699e-13
chito2pdol_L[c]	5.01037e-13	3.34004e-14
gdpmann[c]	2.25384e-11	2.03499e-11
mpdol_L[c]	2.41779e-13	1.6059e-13
chito2pdol_U[c]	4.51028e-13	4.45158e-13
mpdol_U[c]	2.02227e-13	2.61839e-13
betald[m]	9.6918e-12	4.9738e-13
glyb[m]	9.60654e-12	1.48148e-12
bhb[e]	3.66413e-10	5.36602e-11
bhb[c]	3.63684e-10	5.45697e-11
glyb[c]	2.05773e-11	3.06954e-12
dmgly[c]	3.90887e-12	2.2462e-12
met_L[c]	2.30266e-10	1.30781e-08
bildglcur[e]	8.83347e-11	2.07763e-11
bildglcur[c]	8.49241e-11	2.52101e-11
bildglcur[r]	7.02033e-12	8.60934e-12
bilglcur[e]	6.09361e-11	2.71996e-11
bilglcur[c]	6.03677e-11	2.57216e-11
bilglcur[r]	1.50535e-12	1.48503e-12
biliverd[c]	1.3034e-12	2.98428e-13
bilirub[c]	1.37447e-10	3.83125e-11
bilirub[e]	9.9476e-11	2.23963e-11
bilirub[r]	9.57243e-11	2.16005e-11
biocyt[n]	7.69151e-12	7.24754e-13
dolmanp_L[r]	1.57551e-12	7.20349e-13
memgacpail_hs[r]	5.12536e-12	2.33835e-12
dolp_L[r]	2.78114e-12	7.38711e-13
h[r]	2.36276e-10	7.06065e-11
m2emgacpail_hs[r]	3.7742e-12	1.08857e-12
dolmanp_U[r]	1.05596e-12	2.39087e-13
dolp_U[r]	1.08938e-12	5.34697e-13
h2o[n]	1.62458e-10	2.53024e-11
btn[n]	4.05875e-12	2.45848e-12
lys_L[n]	2.25577e-12	5.40012e-13
biocyt[e]	1.34975e-12	1.13691e-12
btn[e]	1.12907e-10	2.78977e-11
3uib[c]	1.39089e-12	6.39488e-13
3aib_D[c]	4.12292e-12	9.00835e-13
but[c]	1.3813e-10	6.52562e-11
but[m]	7.0562e-13	1.33582e-12
but[e]	1.35401e-10	4.8658e-11
bvite[e]	6.0399e-13	8.81073e-13
bvite[c]	3.11859e-12	1.42109e-12
44mctr[r]	8.15792e-13	1.68776e-12
nadph[r]	2.63939e-10	3.66078e-11
44mzym[r]	7.74503e-12	1.05853e-11
nadp[r]	2.5598e-10	3.56561e-11
pmtcrn[c]	6.9206e-11	7.41451e-12
pmtcrn[m]	5.86819e-12	3.11928e-12
hdcecrn[c]	1.18661e-12	6.6791e-13
hdd2crn[c]	2.92033e-12	5.40012e-13
hdcecrn[m]	7.17648e-13	2.94165e-12
hdcoa[m]	2.3026e-12	2.12999e-12
hdd2crn[m]	3.41771e-12	6.75016e-13
hdd2coa[m]	9.76108e-12	1.29141e-11
stcrn[c]	1.18483e-12	1.79057e-12
stcrn[m]	2.29861e-12	9.9476e-13
stcoa[m]	2.00551e-12	1.71863e-12
odecrn[c]	1.77813e-12	1.08002e-12
odecrn[m]	1.92557e-12	4.68958e-12
odecoa[m]	7.0024e-12	9.43601e-12
arachdcrn[c]	7.79661e-13	6.11088e-13
arachdcrn[m]	8.78298e-12	3.15482e-12
arachdcoa[m]	9.2179e-13	1.53478e-12
c226coa[x]	1.09758e-12	6.70436e-13
c226crn[c]	8.25562e-13	7.95808e-13
c226crn[m]	4.44627e-13	1.08002e-12
c226coa[m]	7.80958e-13	6.46816e-13
4mzym_int1[r]	1.58051e-12	8.43992e-13
4mzym_int2[r]	2.25617e-12	2.48468e-12
co2[r]	2.97291e-11	1.26192e-11
nad[r]	1.57294e-10	3.67493e-11
nadh[r]	1.3558e-10	4.53539e-11
zym_int2[r]	7.99455e-12	1.15907e-11
zymst[r]	1.01068e-10	8.896e-12
ca2[c]	1.42165e-10	2.66027e-11
ca2[e]	1.42165e-10	2.66027e-11
camp[e]	1.05925e-12	1.25411e-12
caro[e]	5.63709e-13	1.2932e-12
carveol[e]	3.43432e-13	1.10845e-12
carveol[c]	1.54326e-12	1.35003e-12
etoh[x]	1.00679e-12	1.64847e-12
h2o2[m]	1.96465e-11	6.10356e-12
glc_D[r]	2.84124e-11	6.05427e-12
g6p[r]	1.33014e-10	3.17186e-11
cbp[m]	6.12665e-12	2.28262e-12
pi[r]	1.09633e-10	3.64058e-11
ppi[r]	1.3916e-10	3.307e-11
prostge1[c]	1.23957e-10	3.08699e-11
prostge2[c]	7.44398e-11	3.09925e-11
prostgf2[c]	6.22574e-11	2.68874e-11
cdpdag_hs[c]	1.5774e-12	2.03659e-12
inost[c]	1.39835e-10	2.9047e-11
pail_hs[c]	1.82521e-11	3.27048e-08
cdpdag_hs[m]	1.20082e-12	2.3308e-12
ctp[c]	1.7264e-10	2.61823e-08
ctp[m]	6.56364e-13	1.13731e-12
pa_hs[m]	4.49418e-13	7.95808e-13
dag_hs[c]	5.74829e-12	2.37321e-12
pchol_hs[c]	1.01181e-10	1.96213e-08
pe_hs[c]	1.2426e-10	2.61511e-08
crm_hs[c]	1.00382e-11	2.0961e-12
crmp_hs[c]	1.13654e-12	1.45683e-12
crm_hs[g]	4.48241e-12	1.31795e-12
crm_hs[r]	3.04112e-12	1.0516e-12
gluside_hs[c]	4.58922e-12	7.95475e-13
gluside_hs[r]	2.65743e-12	1.56675e-12
35cgmp[e]	1.45173e-12	2.3026e-12
chsterol[r]	8.64729e-11	3.25576e-11
xol25oh[r]	1.44951e-10	4.34852e-12
chol[c]	1.60753e-10	4.13252e-11
chol[n]	1.85878e-11	5.68434e-13
coa[n]	1.92131e-11	1.25056e-12
cholp[c]	1.28466e-11	3.64508e-12
chol[m]	6.86384e-12	1.46838e-12
cholate[e]	7.26743e-11	2.34195e-11
cholate[c]	7.56268e-11	2.64817e-11
cholp[g]	2.89901e-12	6.11067e-13
cholp[l]	2.27907e-12	1.11555e-12
chol[g]	1.00044e-11	1.76215e-12
chol[r]	6.99174e-12	2.95586e-12
chsterol[c]	1.83491e-10	6.52776e-09
chsterols[c]	1.06346e-12	7.67386e-13
chsterol[e]	1.23409e-10	3.1207e-11
chsterol[l]	6.57217e-11	2.95817e-11
chsterol[m]	1.62117e-10	3.22871e-11
chtn[e]	9.94642e-13	2.26896e-12
acgam[e]	7.75641e-12	2.31638e-12
itaccoa[m]	7.84439e-12	2.16005e-12
citr_L[m]	9.74438e-11	2.40412e-11
cit[e]	8.54925e-11	3.72893e-11
pep[m]	1.0408e-10	6.00409e-12
creat[m]	3.75167e-11	1.47793e-12
pcreat[m]	5.03064e-12	2.84217e-12
creat[c]	1.00499e-10	2.53522e-11
pcreat[c]	2.73417e-11	2.16005e-12
cl[e]	2.17199e-10	1.2993e-10
for[c]	3.91765e-10	5.57066e-11
cl[c]	2.16744e-10	1.27429e-10
for[e]	3.93129e-10	5.20686e-11
i[c]	1.32897e-10	2.28973e-11
i[e]	1.40744e-10	2.84217e-11
oxa[c]	1.19485e-10	6.6791e-11
oxa[e]	3.59712e-12	3.03189e-11
clpndcoa[x]	5.40114e-12	1.24997e-12
clpnd[e]	1.00793e-12	1.40687e-12
clpnd[c]	1.32147e-12	1.05871e-12
pglyc_hs[c]	2.05271e-12	2.61622e-08
clpn_hs[c]	9.04625e-13	1.3081e-08
cmp[g]	1.17454e-11	3.1315e-12
cmpacna[c]	9.23137e-11	3.29692e-11
cmpacna[g]	1.17454e-11	3.1315e-12
cmpacna[n]	1.78879e-12	9.9476e-13
ctp[n]	1.08685e-10	5.02496e-11
ppi[n]	9.74865e-12	1.67333e-12
co2[e]	7.29418e-11	3.82421e-11
co2[x]	5.7554e-12	1.53003e-12
coa[g]	1.43174e-12	1.5719e-12
coa[l]	3.61666e-12	1.23723e-12
coa[r]	1.90642e-10	2.7748e-11
2dpmhobq[m]	6.64246e-13	1.54188e-12
q10[m]	3.42197e-10	3.36513e-11
2dp6mobq[m]	1.51923e-12	1.09424e-12
2dp6mobq_me[m]	1.17151e-12	2.72143e-12
2dp6mep[m]	1.5577e-12	4.47109e-12
Tn_antigen[g]	1.70734e-12	8.73093e-13
core3[g]	7.86121e-13	2.43895e-12
core4[g]	6.55892e-13	1.06407e-12
core5[g]	7.30284e-13	6.11067e-13
core6[g]	1.86473e-12	5.82645e-13
core7[g]	1.54033e-13	1.50635e-12
core8[g]	1.49928e-12	1.73373e-12
co[c]	6.03342e-13	9.09495e-13
co[e]	8.03801e-13	6.11511e-13
T4hcinnm[m]	7.46514e-13	3.97904e-13
coumarin[e]	1.5979e-12	1.10845e-12
coumarin[c]	1.80529e-12	7.67391e-13
cpppg3[c]	5.91392e-12	4.40536e-13
pppg9[c]	1.26958e-12	9.59732e-13
creat[e]	1.08912e-10	2.467e-11
crmp_hs[e]	5.9508e-13	1.37113e-12
pcrn[x]	1.14531e-12	2.12594e-11
crn[x]	8.60041e-11	3.03544e-11
pcrn[c]	1.82726e-12	3.44968e-11
acrn[x]	5.9913e-11	2.39595e-11
crn[e]	7.91829e-11	1.93268e-11
dmnoncrn[x]	1.36538e-10	2.467e-11
dmnoncrn[m]	1.10049e-10	2.16005e-11
crtsl[e]	5.40457e-13	5.54223e-13
crtsl[c]	9.22595e-13	1.98955e-13
crtsl[m]	1.69156e-12	5.54223e-13
crtsl[r]	3.9563e-11	1.47793e-12
crtstrn[e]	6.03961e-13	6.04183e-13
crtstrn[c]	1.04583e-12	7.60281e-13
crtstrn[m]	3.95683e-13	5.32907e-13
crvnc[e]	9.31095e-11	2.84217e-11
crvnc[c]	9.19727e-11	2.8308e-11
cspg_a[l]	5.37972e-13	1.22215e-12
Ser_Gly_Ala_X_Gly[l]	7.91894e-13	1.09231e-12
cs_a[l]	2.41236e-12	1.30744e-12
cspg_b[l]	1.19924e-12	1.1191e-12
cs_b[l]	1.21399e-12	1.07114e-12
cspg_c[l]	1.79554e-12	1.17951e-12
cs_c[l]	9.71841e-13	1.10168e-12
cspg_d[l]	1.13304e-12	2.84217e-13
cs_d[l]	1.32176e-12	8.41105e-13
cspg_e[l]	5.99666e-13	5.68434e-13
cs_e[l]	7.46598e-13	7.32145e-13
pcrn[m]	3.39284e-12	7.95808e-13
dmnoncoa[x]	7.08837e-11	3.15481e-12
ppcoa[x]	9.20016e-12	3.19831e-11
crn[r]	1.22224e-10	6.01119e-11
acrn[r]	1.15961e-11	8.66862e-13
csn[c]	1.11067e-12	1.4424e-12
ura[c]	6.2097e-11	3.79714e-11
csn[e]	8.13349e-13	9.80549e-13
cspg_a[e]	1.20426e-12	7.67386e-13
cspg_b[e]	1.13407e-11	8.08243e-12
cspg_c[e]	3.95425e-12	5.89751e-12
cspg_d[e]	1.36835e-13	7.95808e-13
cspg_e[e]	2.66782e-12	2.77112e-13
utp[c]	1.96821e-10	2.61412e-08
cyan[e]	2.73962e-12	2.3519e-12
cyan[c]	4.99667e-12	3.89738e-12
cyan[m]	4.24721e-12	1.67689e-12
focytC[m]	1.93268e-10	3.43334e-11
ficytC[m]	1.93268e-10	3.43334e-11
q10h2[m]	2.7967e-10	3.81988e-11
Lcystin[c]	3.47722e-11	2.28511e-11
gthrd[c]	3.31298e-10	1.74111e-10
gthox[c]	3.9222e-11	3.67208e-11
mercppyr[c]	9.75575e-12	3.2323e-12
cyst_L[c]	2.14584e-12	1.98952e-12
Lcystin[e]	2.0532e-12	2.11436e-12
glu_L[e]	2.51532e-11	1.77351e-11
cytd[c]	1.03963e-10	2.251e-11
uri[c]	1.29958e-10	3.68594e-11
cytd[m]	1.99307e-12	1.74805e-12
cmp[m]	4.9809e-12	2.31681e-12
cytd[n]	1.66267e-12	5.82645e-13
h[n]	6.92921e-11	2.98996e-11
nh4[n]	1.4353e-11	2.61124e-12
uri[n]	9.9476e-13	5.11591e-13
cytd[e]	1.55564e-11	2.63327e-11
cdp[c]	3.67912e-10	5.57066e-11
dgtp[c]	6.54161e-11	4.16627e-11
dgdp[c]	1.48589e-10	5.24665e-11
cmp[n]	1.91562e-10	3.19744e-11
dgtp[n]	1.22739e-10	1.31038e-08
cdp[n]	2.47496e-10	6.44604e-11
dgdp[n]	1.13459e-10	5.32054e-11
dcmp[c]	1.90497e-10	3.91571e-11
dcdp[c]	2.9172e-10	6.94627e-11
dcmp[n]	1.74509e-10	5.67297e-11
dcdp[n]	2.90129e-10	5.69571e-11
dctp[c]	9.7983e-11	3.0846e-11
dctp[n]	1.17739e-10	1.3108e-08
datp[n]	9.1089e-11	1.96237e-08
dadp[n]	8.65441e-11	3.9563e-11
utp[n]	1.32331e-10	3.45608e-11
udp[n]	1.72008e-10	4.82636e-11
cdp[m]	9.69891e-13	7.81597e-13
adp[n]	2.40931e-10	5.0477e-11
gtp[n]	1.00499e-10	3.50155e-11
gdp[n]	1.00499e-10	3.50155e-11
3aib_D[e]	7.4607e-13	1.20792e-12
3aib_D[m]	1.19156e-10	1.73105e-11
dad_2[c]	1.85452e-11	5.72697e-12
din[c]	1.24345e-10	1.00613e-11
dad_2[e]	2.04885e-11	5.31486e-12
din[e]	3.4774e-11	5.40012e-12
dag_hs[r]	3.22226e-12	1.40713e-12
dag_hs[n]	4.63274e-12	1.19016e-12
pa_hs[n]	3.82983e-12	1.5703e-12
dag_hs[e]	9.25304e-12	1.65201e-12
ala_D[x]	1.02851e-12	1.40687e-12
nh4[x]	1.03455e-11	6.14442e-12
oaa[x]	9.0962e-13	2.84217e-13
dd2coa[m]	1.09672e-11	5.95435e-12
dcyt[n]	8.67857e-11	2.76232e-11
dump[c]	9.54117e-11	1.85198e-11
dcsptn1coa[x]	1.84261e-12	1.18634e-12
dcsptn1crn[c]	4.46834e-13	5.96856e-13
dcsptn1crn[m]	6.57759e-13	5.11591e-13
dcsptn1coa[m]	1.44998e-12	2.6933e-12
dcsptn1[e]	8.91287e-13	1.1654e-12
dcsptn1[c]	1.90736e-13	1.64846e-12
L_dpchrm[c]	1.87939e-12	1.58007e-12
56dihindlcrbxlt[c]	7.43405e-13	3.37508e-13
dcyt[c]	3.80282e-11	2.01794e-12
duri[c]	4.8999e-11	2.13731e-11
duri[n]	3.72324e-12	4.01457e-13
dcyt[e]	3.14628e-11	2.07301e-12
4h2oglt[m]	2.29363e-11	6.87805e-12
debrisoquine[e]	2.71204e-12	3.28271e-12
debrisoquine[c]	4.34997e-12	5.00222e-12
decdp[c]	8.77176e-12	1.27633e-11
decdp[m]	5.01954e-12	5.48903e-12
dolichol_L[c]	5.15527e-13	1.42109e-13
dolichol_U[c]	3.78808e-13	4.26333e-13
tag_hs[c]	2.68585e-12	2.35856e-12
dgchol[e]	8.51514e-11	1.14042e-12
dgchol[c]	9.31095e-11	3.44968e-12
dgmp[c]	6.0842e-11	4.02189e-12
datp[m]	1.29603e-11	3.22764e-12
dgmp[m]	1.27507e-11	2.09743e-12
dadp[m]	2.0529e-10	1.86402e-11
dgdp[m]	1.14397e-10	4.08349e-11
dgsn[m]	1.38556e-11	1.47793e-12
dgsn[e]	6.45173e-11	1.97531e-12
dgsn[c]	1.02148e-10	2.81375e-12
3dhguln[c]	1.03597e-11	2.67164e-12
dhdascb[e]	9.50919e-11	2.52328e-11
dhap[x]	2.84217e-12	4.83169e-13
dhcholestanate[m]	5.33262e-12	1.1178e-12
dhcholestanate[x]	2.52243e-12	4.82958e-12
fadh2[r]	1.1017e-11	3.1946e-11
fad[r]	7.76623e-12	2.37605e-11
zymstnl[r]	1.17097e-10	5.35749e-12
chlstol[r]	1.38016e-10	1.62572e-11
lthstrl[r]	1.26533e-10	1.64846e-11
dsmsterol[r]	2.61569e-12	2.13224e-12
ddsmsterol[r]	4.24105e-13	1.47793e-12
dhcrm_hs[c]	1.05689e-11	8.26406e-12
fad[c]	1.16529e-11	3.52429e-11
fadh2[c]	1.42961e-11	3.31966e-11
3dpdhb_me[m]	1.76904e-12	7.24754e-13
dheas[e]	1.50862e-10	2.31921e-11
dheas[c]	1.5109e-10	2.22826e-11
dhea[c]	1.59517e-12	1.52056e-12
dhea[r]	9.97313e-13	1.87583e-12
dhf[c]	8.02061e-11	2.9047e-11
dhf[l]	3.37242e-12	8.9746e-12
dhf[m]	1.21669e-11	1.02673e-11
dhor_S[c]	1.31081e-10	1.16529e-12
orot[c]	7.81597e-11	2.18279e-11
56dura[c]	4.53198e-12	2.63753e-11
cala[c]	1.79945e-12	1.13687e-12
56dthm[c]	3.9563e-11	1.13687e-11
dhbpt[c]	1.39835e-10	4.41958e-11
thbpt[c]	1.71667e-10	3.6124e-11
mlthf[c]	1.61609e-10	3.66356e-11
didp[c]	1.97815e-11	2.72848e-12
didp[n]	3.86535e-12	3.18323e-12
digalsgalside_hs[c]	7.31148e-12	8.69704e-12
digalsgalside_hs[e]	3.14238e-12	2.81375e-12
digalsgalside_hs[g]	8.03269e-12	1.3344e-11
digalside_hs[c]	3.33067e-12	3.88809e-11
digalside_hs[g]	1.45074e-12	1.0838e-12
digalside_hs[l]	2.77645e-12	4.20641e-12
ditp[c]	1.15165e-10	6.13909e-12
ditp[n]	1.28466e-10	1.04592e-11
dkmpp[c]	9.45022e-13	5.40012e-13
2kmb[c]	5.03925e-12	6.74122e-12
lac_D[e]	3.93356e-11	7.38964e-13
lac_D[c]	1.03114e-10	1.14255e-11
dlnlcgcrn[c]	4.94059e-12	6.03961e-13
dlnlcgcrn[m]	3.91271e-12	8.95284e-13
dlnlcgcoa[m]	1.43196e-12	1.7053e-12
dlnlcg[e]	2.76737e-12	1.91958e-12
dlnlcg[c]	1.89522e-12	6.46594e-12
13_cis_oretn[n]	5.24492e-12	5.91172e-12
13_cis_retn[n]	3.51008e-12	1.40687e-12
dctp[m]	4.12115e-12	4.43912e-12
dem2emgacpail_prot_hs[r]	2.15277e-12	7.9581e-13
dgpi_prot_hs[r]	7.28768e-12	8.44836e-12
dgtp[m]	8.08598e-12	3.59535e-12
dgtp[e]	2.59603e-12	3.83693e-12
dsT_antigen[g]	5.18949e-13	1.52057e-12
dttp[m]	1.38236e-11	3.87845e-12
dttp[e]	3.47899e-12	7.17648e-12
dttp[n]	2.91946e-11	6.55076e-09
ethamp[r]	2.14939e-12	7.95808e-13
gpi_sig[r]	3.17391e-12	3.00182e-12
hretn[n]	1.5774e-12	1.35048e-12
kdn[c]	1.53122e-12	5.11591e-13
melanin[c]	1.37473e-12	1.0516e-12
mem2emgacpail_prot_hs[r]	1.01917e-11	4.10694e-12
n5m2masn[g]	3.54851e-12	1.56319e-12
oretn[n]	2.10432e-12	2.67164e-12
Ser_Thr[l]	1.06515e-12	1.42464e-12
sprm[c]	1.27898e-12	1.74261e-12
sprm[e]	1.64846e-12	1.40135e-12
sTn_antigen[g]	1.73857e-12	7.81602e-13
yvite[c]	1.87379e-12	1.89715e-12
yvite[e]	5.65888e-13	9.73444e-13
dmantipyrine[e]	1.01989e-12	9.16607e-13
dmantipyrine[c]	1.19543e-12	1.07292e-12
dmpp[c]	2.59348e-12	2.07517e-12
ipdp[c]	5.37526e-12	3.27971e-12
grdp[c]	4.34586e-12	3.86535e-12
dmpp[x]	3.43725e-13	6.39533e-12
ipdp[x]	2.55618e-12	3.46434e-12
grdp[x]	1.60938e-12	4.12115e-13
ppi[x]	1.38805e-11	2.92077e-12
dmgly[m]	1.7355e-12	8.24452e-13
fald[m]	1.06937e-12	1.26477e-12
sarcs[m]	3.64508e-12	1.51701e-12
dmhptcrn[c]	1.129e-12	1.70531e-12
dmhptcrn[m]	5.39456e-12	5.71278e-12
dmhptcoa[m]	1.41713e-12	9.80688e-13
dmhptcrn[e]	7.0384e-13	2.41589e-12
dmnoncoa[c]	3.58114e-12	1.25233e-12
dmnoncrn[c]	5.8094e-11	2.50111e-11
dmnoncoa[m]	6.99614e-13	7.10557e-13
dnad[c]	1.81899e-12	2.01417e-12
dnad[n]	1.45661e-12	1.13692e-12
dcdp[m]	1.61018e-10	1.88923e-11
dtdp[m]	1.44576e-10	3.00773e-11
dudp[c]	1.37533e-10	4.5361e-11
dtdp[c]	1.78034e-10	4.09983e-11
dudp[m]	9.47011e-11	2.95515e-11
dutp[c]	5.41411e-11	5.45874e-11
dutp[m]	7.83018e-11	8.0278e-12
dttp[c]	1.02014e-10	2.36202e-11
g3m8mpdol_L[r]	1.51502e-13	6.67938e-14
doldp_L[r]	1.85719e-13	1.35364e-13
g3m8masn[r]	8.31335e-13	1.11056e-12
g3m8mpdol_U[r]	3.03924e-13	3.50664e-13
doldp_U[r]	5.20829e-13	8.71837e-13
dolglcp_L[c]	2.60236e-13	1.27898e-13
dolglcp_L[r]	1.33331e-12	4.96243e-13
dolglcp_U[c]	3.19744e-13	3.38229e-13
dolglcp_U[r]	1.69276e-12	4.88901e-13
dolichol_L[r]	1.14761e-13	5.96884e-14
dolichol_U[r]	1.58762e-13	1.1937e-13
dolp_L[c]	8.74412e-13	5.33129e-13
dolp_U[c]	2.24887e-12	1.09512e-12
dolmanp_L[c]	5.13024e-13	6.67799e-14
dolmanp_U[c]	2.27152e-13	3.04146e-13
m8mpdol_L[r]	1.19141e-13	2.05703e-13
g1m8mpdol_L[r]	4.62288e-13	5.3966e-13
m8mpdol_U[r]	2.72301e-13	2.49412e-13
g1m8mpdol_U[r]	2.73226e-13	6.21725e-14
g2m8mpdol_L[r]	1.59913e-13	7.63833e-14
g2m8mpdol_U[r]	1.94678e-13	2.78533e-13
m4mpdol_L[r]	5.13069e-13	4.8299e-13
m5mpdol_L[r]	3.12864e-13	2.4529e-14
m4mpdol_U[r]	2.58565e-12	3.02394e-12
m5mpdol_U[r]	2.06946e-13	2.51578e-13
m6mpdol_L[r]	1.37565e-13	1.97176e-13
m6mpdol_U[r]	4.41314e-13	3.85469e-13
m7mpdol_L[r]	2.2876e-13	5.68434e-14
m7mpdol_U[r]	3.3995e-13	1.25067e-13
2c23dh56dhoxin[c]	2.12452e-12	1.10734e-12
dopaqn[c]	3.43725e-13	5.15143e-13
dopasf[c]	1.74083e-12	2.53664e-12
dopasf[e]	1.97709e-12	2.55829e-12
dopa[e]	1.00272e-10	2.45564e-11
dpcoa[c]	6.48726e-12	1.16529e-12
dpcoa[l]	5.20117e-12	8.13571e-13
23dpg[c]	8.36664e-13	7.82263e-13
5dpmev[x]	3.69837e-12	3.02691e-12
pi[x]	3.89799e-12	4.15668e-12
frdp[c]	7.41238e-11	2.16005e-11
2dr5p[c]	1.44269e-10	2.80806e-11
drib[e]	5.77316e-13	9.09495e-13
g3p[c]	8.13429e-11	4.24745e-11
dtdp[n]	3.60814e-11	2.53522e-11
dtmp[c]	3.38218e-12	1.06937e-12
dudp[n]	9.66338e-13	1.72129e-12
dump[n]	3.97904e-12	4.01457e-13
thym[c]	4.08136e-11	1.15108e-11
duri[m]	2.03642e-11	1.10063e-11
dump[m]	2.98126e-11	3.62377e-12
duri[e]	9.78773e-12	6.13909e-12
dutp[n]	1.79412e-12	6.9289e-13
eaflatoxin[e]	9.52348e-13	3.83695e-13
eaflatoxin[c]	4.84569e-13	7.95808e-13
ebastineoh[e]	9.83547e-13	7.31866e-13
ebastineoh[c]	2.23008e-13	8.0291e-13
ebastineoh[r]	3.08592e-13	5.54227e-13
ebastine[e]	7.79515e-13	4.26326e-13
ebastine[c]	6.26967e-13	1.1653e-12
ebastine[r]	8.24404e-13	9.52134e-13
3hbcoa[m]	3.09797e-12	3.18323e-12
3hmbcoa[m]	6.25278e-13	7.53175e-13
eicostetcrn[c]	1.45923e-12	8.81073e-13
eicostetcrn[m]	5.85958e-13	1.27898e-12
eicostetcoa[m]	1.69149e-11	7.30439e-12
eicostet[e]	1.34498e-12	7.08808e-13
eicostet[c]	1.87023e-12	1.12266e-12
elaidcrn[c]	2.95408e-12	1.0516e-12
elaidcrn[m]	4.31554e-12	1.53477e-12
od2coa[m]	2.04833e-12	8.95284e-13
elaid[e]	1.08663e-10	2.43091e-11
elaid[c]	8.93712e-11	2.24901e-11
n2m2nm[l]	6.44373e-13	6.6791e-13
ksi_deg2[l]	6.15008e-13	7.6561e-13
ksi_deg3[l]	2.89685e-13	1.33227e-13
s2l2n2m2m[l]	6.57918e-13	4.76119e-13
s2l2n2m2mn[l]	9.35696e-13	6.32383e-13
m7masnA[g]	1.84562e-12	1.4081e-12
m6masnC[g]	1.71014e-12	9.66949e-13
m6masnB2[g]	5.7665e-13	1.8332e-12
m5masnB1[g]	1.21765e-12	8.1719e-13
2pg[c]	1.04819e-10	2.77396e-11
estradiolglc[e]	3.1136e-12	7.68607e-13
estradiolglc[c]	1.1236e-12	1.63597e-12
estradiolglc[r]	6.36824e-13	5.9687e-13
estradiol[e]	7.32747e-13	4.83294e-13
estradiol[c]	7.63976e-11	7.16227e-12
estradiol[r]	6.70819e-11	7.51865e-12
estroneglc[c]	4.47087e-13	4.55191e-13
estroneglc[e]	4.35207e-13	4.54747e-13
estroneglc[r]	5.49893e-13	6.53755e-13
estrones[e]	9.4019e-11	2.73985e-11
estrones[c]	9.33369e-11	2.87628e-11
estrone[r]	7.0022e-11	9.25773e-12
estrone[c]	9.12301e-11	9.31122e-12
etfox[m]	7.17364e-11	1.25056e-12
etfrd[m]	7.17364e-11	1.25056e-12
etha[c]	5.08749e-12	1.25455e-12
ethamp[c]	1.60512e-11	8.58691e-12
etoh[e]	4.24238e-12	3.89377e-12
10fthf[e]	6.63469e-13	2.44427e-12
10fthf5glu[e]	2.94964e-12	2.02033e-12
10fthf6glu[e]	1.31106e-12	7.53161e-13
10fthf7glu[e]	1.22835e-12	8.2423e-13
11_cis_retfa[e]	1.68554e-12	4.80399e-12
13_cis_retnglc[e]	1.58096e-12	9.09495e-13
1glyc_hs[e]	8.97948e-13	8.52651e-13
4hphac[e]	8.35776e-13	8.6775e-13
5dhf[e]	1.1029e-12	1.23646e-12
5thf[e]	8.62022e-12	3.52884e-12
6dhf[e]	2.52709e-12	2.25245e-12
6thf[e]	3.4075e-12	2.50142e-12
7dhf[e]	6.35958e-12	1.12266e-12
7thf[e]	4.19598e-12	3.33956e-12
9_cis_retfa[e]	7.9564e-13	1.13898e-12
adprbp[e]	8.18168e-13	9.37916e-13
cmp[e]	5.66103e-13	1.21725e-12
dhf[e]	1.30651e-12	1.16529e-12
fe2[e]	8.48921e-12	2.73985e-11
fe3[e]	9.99378e-12	2.20552e-11
fol[e]	9.02673e-11	3.69482e-11
fru[e]	9.54073e-11	2.84987e-11
fuc13galacglcgal14acglcgalgluside_hs[e]	1.26488e-12	8.52651e-13
fuc14galacglcgalgluside_hs[e]	5.38347e-13	7.03437e-13
fucacgalfucgalacglcgalgluside_hs[e]	1.37191e-12	8.17152e-13
fucacngal14acglcgalgluside_hs[e]	6.50605e-13	9.37916e-13
fucacngalacglcgalgluside_hs[e]	6.91988e-13	2.77112e-13
fucfuc12gal14acglcgalgluside_hs[e]	3.4416e-13	5.11813e-13
fucfuc132galacglcgal14acglcgalgluside_hs[e]	9.66782e-13	4.0644e-12
fucfucfucgalacglc13galacglcgal14acglcgalgluside_hs	1.51107e-12	3.4131e-13
fucfucfucgalacglcgal14acglcgalgluside_hs[e]	5.46355e-13	7.53217e-13
fucfucgalacglcgalgluside_hs[e]	1.18259e-12	1.13698e-12
fucgal14acglcgalgluside_hs[e]	6.5703e-13	5.6842e-13
fucgalfucgalacglcgalgluside_hs[e]	3.06866e-13	5.04541e-13
fucgalgbside_hs[e]	5.65037e-13	5.8975e-13
fuc_L[e]	3.21082e-12	1.11028e-12
gal[e]	1.69661e-10	4.29139e-11
galacglcgalgbside_hs[e]	2.50494e-13	7.96169e-13
galfuc12gal14acglcgalgluside_hs[e]	5.9508e-13	5.40012e-13
galfucgalacglcgal14acglcgalgluside_hs[e]	6.78878e-13	1.46377e-12
galgalfucfucgalacglcgalacglcgal14acglcgalgluside_h	2.08143e-13	1.06581e-12
galgalgalthcrm_hs[e]	3.35317e-13	1.53485e-12
gam[e]	2.11884e-11	8.31335e-12
gbside_hs[e]	6.48759e-13	1.30765e-12
gchola[e]	1.37851e-10	1.92548e-11
gd1b2_hs[e]	8.60234e-13	3.12694e-13
gd1c_hs[e]	8.89712e-13	4.54747e-13
gdp[e]	1.16995e-12	8.38461e-13
gluala[e]	3.85825e-12	3.66995e-12
glyb[e]	4.29168e-12	1.112e-12
glyc[e]	9.23137e-11	2.68301e-11
glyc_S[e]	1.10845e-12	2.33058e-12
glygn5[e]	1.59431e-12	2.30235e-12
gmp[e]	3.83746e-12	2.86381e-12
gp1c_hs[e]	7.80126e-13	8.49369e-13
gp1calpha_hs[e]	5.90972e-13	5.18696e-13
gq1b_hs[e]	2.52159e-13	8.88255e-13
gq1balpha_hs[e]	2.77556e-13	5.4734e-13
gsn[e]	6.52273e-12	1.27329e-11
gt1a_hs[e]	9.68503e-13	1.44969e-12
gthox[e]	7.87537e-13	1.74105e-12
gthrd[e]	3.44698e-10	1.42506e-10
gtp[e]	9.31144e-13	6.53699e-13
gua[e]	1.17097e-11	1.02318e-12
h2o2[e]	5.57576e-12	1.98175e-12
ha[e]	1.92024e-12	5.33795e-13
ha_pre1[e]	2.18936e-12	6.57252e-13
hcoumarin[e]	5.35016e-13	9.66338e-13
hdca[e]	1.08867e-10	1.3042e-11
hdcea[e]	2.23314e-11	7.14406e-12
hestratriol[e]	1.10586e-12	5.47118e-13
hexc[e]	5.95102e-13	1.7053e-12
his_L[e]	1.96463e-10	1.21247e-10
hista[e]	8.48104e-11	2.75122e-11
hom_L[e]	3.95517e-10	7.20775e-11
hpdca[e]	7.13797e-13	1.54188e-12
hspg[e]	2.03039e-13	3.33955e-13
htaxol[e]	1.78853e-12	8.73969e-13
hxan[e]	4.8999e-11	2.04636e-12
idp[e]	9.56679e-13	1.37035e-12
ile_L[e]	2.5625e-10	7.65112e-11
imp[e]	1.15923e-12	2.04638e-12
inost[e]	1.28807e-10	3.02407e-11
ksi[e]	1.04675e-12	7.32964e-12
ksi_deg1[e]	1.74359e-12	1.59162e-12
ksii_core2[e]	8.06397e-13	1.05871e-12
ksii_core4[e]	8.76355e-13	5.137e-13
lac_L[e]	2.00544e-10	7.38964e-11
lcts[e]	7.31859e-13	2.28084e-12
leuktrA4[e]	8.42988e-11	2.04636e-11
leuktrB4[e]	8.44693e-11	2.56932e-11
leuktrC4[e]	1.02887e-10	3.15765e-11
leuktrD4[e]	8.43556e-11	3.43334e-11
leuktrE4[e]	6.08225e-11	2.7967e-11
leuktrF4[e]	7.1509e-11	1.69393e-11
leu_L[e]	1.50294e-10	7.44933e-11
lgnc[e]	6.74443e-11	2.6203e-11
limnen[e]	1.25233e-12	6.82128e-13
lneldc[e]	1.60583e-12	9.09495e-13
lnlc[e]	1.83036e-11	5.03064e-12
lnlnca[e]	1.46283e-12	1.12599e-12
lnlncg[e]	1.13509e-12	1.19904e-12
lpchol_hs[e]	5.52358e-12	1.93734e-12
mag_hs[e]	1.61009e-11	3.11076e-11
malt[e]	2.53719e-11	4.20356e-12
malttr[e]	1.81577e-12	2.67408e-12
man[e]	5.68434e-11	2.98996e-11
meoh[e]	6.12843e-13	9.52127e-13
mepi[e]	1.01874e-12	1.59162e-12
mercplaccys[e]	1.49214e-12	4.9738e-13
met_L[e]	2.22749e-10	9.77778e-11
mthgxl[e]	6.25278e-12	2.95586e-12
n2m2nmasn[e]	3.888e-13	1.91225e-12
nac[e]	1.37588e-11	7.44649e-12
nad[e]	5.23703e-13	8.10019e-13
nadp[e]	9.96397e-13	5.11591e-13
ncam[e]	2.87059e-11	1.00964e-12
no[e]	4.09841e-11	2.67164e-11
npthl[e]	4.78398e-13	7.67386e-13
nrpphr[e]	1.41085e-10	2.4424e-11
nrpphrsf[e]	9.13047e-13	5.22249e-13
nrvnc[e]	6.28688e-11	2.12594e-11
o2[e]	7.35696e-11	2.20837e-11
o2s[e]	1.67786e-12	1.16862e-12
oagd3_hs[e]	3.33955e-13	1.44956e-12
oagt3_hs[e]	1.03384e-12	5.13811e-13
ocdca[e]	6.81992e-11	2.03473e-11
ocdcea[e]	9.88347e-11	2.72395e-11
octa[e]	1.88294e-12	8.89955e-13
omeprazole[e]	6.19392e-13	5.40012e-13
onpthl[e]	7.4166e-13	3.97904e-13
orn[e]	1.85065e-10	6.42615e-11
paf_hs[e]	1.35625e-12	1.64357e-12
pchol_hs[e]	2.33769e-12	1.78701e-12
pe_hs[e]	2.95017e-11	2.41016e-11
perillyl[e]	4.13579e-13	4.83169e-13
pglyc_hs[e]	9.72555e-13	9.57456e-13
pheacgln[e]	1.1422e-12	1.27898e-12
phe_L[e]	4.34284e-10	7.51328e-11
pheme[e]	8.94147e-11	1.6005e-12
phyQ[e]	7.17648e-13	5.18696e-13
phyt[e]	2.9161e-13	3.83735e-13
pnto_R[e]	7.50333e-11	2.02363e-11
ppa[e]	1.63368e-10	4.8658e-11
prgstrn[e]	1.22569e-12	1.59169e-12
pro_D[e]	2.4329e-11	3.41061e-13
pro_L[e]	2.37481e-10	8.92442e-11
prostgd2[e]	1.33923e-10	2.79243e-11
prostge1[e]	1.24373e-10	3.19771e-11
prostge2[e]	7.82165e-11	3.07523e-11
prostgf2[e]	6.15046e-11	2.71712e-11
ps_hs[e]	1.0405e-12	1.2701e-12
ptdca[e]	1.50036e-12	6.32397e-13
pydam[e]	1.04539e-12	8.75389e-12
pydx[e]	4.88853e-12	5.82645e-13
pydxn[e]	7.78044e-13	7.10543e-13
pyr[e]	2.16062e-10	5.1557e-11
rbt[e]	2.32347e-12	1.36424e-12
retfa[e]	1.38867e-12	1.12443e-12
retinol[e]	7.97229e-12	1.35358e-12
retinol_9_cis[e]	6.10425e-13	8.38496e-13
retinol_cis_11[e]	7.8515e-13	7.31859e-13
retn[e]	1.68598e-10	6.07088e-11
retnglc[e]	1.25766e-12	1.73384e-12
rib_D[e]	5.76392e-11	2.50111e-11
ribflv[e]	3.50797e-12	1.73372e-12
Rtotal[e]	1.40261e-11	1.29461e-11
Rtotal2[e]	1.59943e-11	2.68656e-11
Rtotal3[e]	1.8634e-12	1.48148e-12
s2l2fn2m2masn[e]	1.52444e-12	9.95551e-13
s2l2n2m2masn[e]	1.58656e-12	1.96844e-12
sarcs[e]	5.68046e-13	8.8108e-13
ser_D[e]	4.49063e-12	6.82121e-13
sl_L[e]	2.28795e-12	1.00187e-12
so4[e]	1.95694e-10	3.44471e-11
spc_hs[e]	4.996e-13	5.68434e-13
sph1p[e]	5.22249e-13	5.82978e-13
sphs1p[e]	9.41469e-13	2.27418e-12
srtn[e]	5.15001e-11	2.85354e-11
strdnc[e]	7.41274e-12	5.3304e-12
succ[e]	8.6402e-12	4.88853e-12
sucr[e]	1.95852e-12	3.41062e-12
tag_hs[e]	2.94165e-12	2.89901e-12
tagat_D[e]	7.2542e-13	5.96859e-13
taur[e]	4.84937e-11	2.87486e-11
taxol[e]	2.68347e-12	1.03739e-12
tchola[e]	1.23923e-10	2.04921e-11
tcynt[e]	1.13909e-12	5.02487e-13
tdchola[e]	1.18007e-10	1.71667e-11
tethex3[e]	1.09779e-12	1.40689e-12
tetpent3[e]	3.1225e-13	6.39502e-13
tetpent6[e]	2.66509e-12	9.37972e-13
tettet6[e]	1.43544e-12	1.13687e-12
thf[e]	5.95719e-11	2.35332e-11
thm[e]	3.06888e-12	1.76864e-12
thmmp[e]	2.11431e-12	1.10134e-12
thmtp[e]	1.65823e-12	1.27898e-12
thym[e]	2.53131e-12	1.50768e-12
thymd[e]	5.6885e-13	7.82992e-13
thyox_L[e]	9.92912e-11	2.77396e-11
tmndnc[e]	1.00653e-12	5.68823e-13
tolbutamide[e]	1.57154e-12	1.0516e-12
tre[e]	1.58273e-12	5.11591e-12
triodthy[e]	8.73968e-11	2.36469e-11
triodthysuf[e]	1.7405e-12	6.08225e-12
trp_L[e]	4.78842e-10	9.85807e-11
tststerone[e]	7.01661e-13	1.19371e-12
tststeroneglc[e]	9.08607e-13	5.8975e-13
tststerones[e]	1.21163e-12	1.05171e-12
tsul[e]	3.84046e-13	5.50671e-13
ttdca[e]	3.62377e-12	9.07718e-13
txa2[e]	9.78419e-13	7.60281e-13
tymsf[e]	2.24198e-12	1.27187e-12
Tyr_ggn[e]	1.07206e-12	1.89006e-12
tyr_L[e]	3.72324e-10	7.45786e-11
udp[e]	1.39824e-12	1.5104e-12
ump[e]	1.91847e-12	1.37712e-12
ura[e]	4.36629e-12	6.82121e-13
urate[e]	1.63554e-11	3.13125e-12
urea[e]	8.19149e-11	1.83333e-11
uri[e]	5.12159e-11	3.65912e-11
utp[e]	2.74269e-12	1.04805e-12
vacc[e]	4.70167e-12	1.53444e-12
val_L[e]	3.65617e-10	5.26654e-11
vitd3[e]	7.10543e-11	2.58069e-11
whddca[e]	4.64238e-13	4.70736e-13
whhdca[e]	3.29361e-12	3.75189e-12
whttdca[e]	8.69527e-13	4.26548e-13
xolest2_hs[e]	2.24576e-12	1.42109e-11
xoltri24[e]	5.24275e-13	6.39655e-13
xoltri25[e]	1.23457e-12	4.9738e-13
xoltri27[e]	9.99173e-13	5.47118e-13
xyl_D[e]	6.07164e-13	4.79616e-13
xylt[e]	1.86162e-12	1.36424e-12
f1a[g]	1.0822e-12	8.38662e-13
f1a[l]	1.48015e-12	2.34113e-12
fuc1p_L[c]	7.52801e-13	9.1005e-13
gdpfuc[c]	5.52269e-12	3.23697e-12
gdpfuc[g]	9.86329e-12	3.10862e-12
n2m2masn[g]	1.04415e-11	1.35936e-12
fn2m2masn[g]	3.86494e-12	6.89337e-13
gdp[g]	1.59659e-11	1.27987e-11
ddca[c]	1.12799e-12	7.40741e-13
ttdca[c]	4.05187e-12	1.41309e-12
hdca[c]	1.65414e-10	2.87628e-11
hdcea[c]	1.84741e-11	2.42153e-11
ocdca[c]	8.08313e-11	2.18279e-11
ocdcea[c]	8.96989e-11	3.16049e-11
lnlc[c]	9.79981e-11	1.96678e-11
lneldc[c]	1.77813e-12	1.08002e-12
ptdca[c]	1.78689e-12	5.05197e-12
ptdcacoa[c]	1.28728e-12	1.79058e-12
hpdca[c]	1.2936e-12	1.5703e-12
hpdcacoa[c]	8.02614e-13	2.86706e-12
vacc[c]	2.09077e-12	2.18847e-12
lnlncg[c]	3.41382e-11	2.9857e-11
lnlnca[c]	1.84031e-12	3.63798e-12
strdnc[c]	1.16795e-12	1.24345e-12
pristcoa[c]	1.04361e-12	4.29878e-13
tmndnc[c]	1.0647e-12	5.40012e-13
phyt[c]	1.10588e-12	4.68958e-13
phytcoa[c]	1.99307e-12	1.85363e-12
lgnc[c]	6.69895e-11	2.6203e-11
nrvnc[c]	6.46878e-11	2.30784e-11
tettet6[c]	5.92526e-13	7.95811e-13
tetpent6[c]	9.16822e-13	5.68462e-13
tetpent3[c]	1.06704e-12	7.81597e-13
tethex3[c]	2.23793e-12	1.54898e-12
hexc[c]	1.72328e-12	9.66338e-13
octa[c]	7.48202e-12	7.31237e-12
occoa[c]	9.88942e-12	8.68772e-12
whddca[c]	8.49633e-13	1.81011e-12
whttdca[c]	2.94495e-12	1.59162e-12
whhdca[c]	1.09734e-12	1.40687e-12
Sfglutth[c]	5.59339e-11	3.05818e-11
fald[l]	7.10196e-12	6.96909e-12
tdcoa[m]	9.49818e-12	1.04232e-11
ptdcacoa[m]	1.98214e-12	1.43575e-12
occoa[m]	4.05471e-11	7.81242e-12
hpdcacoa[m]	8.03811e-13	1.41755e-12
stcoa[x]	4.42242e-11	1.04228e-11
vacccoa[m]	1.99751e-12	9.00613e-13
lnlccoa[m]	8.19795e-13	9.37784e-13
lneldccoa[m]	1.49925e-12	8.26228e-13
lnlncacoa[m]	3.96514e-13	8.52651e-13
lnlncgcoa[m]	1.2343e-12	2.16346e-12
lnlncgcoa[x]	7.05269e-13	1.53876e-12
strdnccoa[m]	2.60361e-12	2.51932e-12
strdnccoa[x]	1.89729e-12	2.33367e-12
tmndnccoa[m]	1.42521e-12	1.00916e-12
tmndnccoa[x]	1.12221e-12	2.28806e-12
lgnccoa[x]	1.52351e-12	2.05147e-12
nrvnccoa[x]	2.70539e-12	2.56639e-12
odecoa[x]	8.58365e-13	4.54782e-13
tettet6coa[x]	9.26481e-13	1.0516e-12
tetpent3coa[x]	9.43329e-13	6.82121e-13
tetpent6coa[x]	8.78853e-13	9.94753e-13
tethex3coa[x]	1.11743e-12	2.01794e-12
hexccoa[x]	1.51538e-12	1.76215e-12
dcacoa[c]	2.24798e-12	1.26921e-12
ddcacoa[c]	1.7728e-12	4.94049e-13
fdp[c]	1.02089e-10	1.49782e-11
f1p[c]	4.99156e-12	3.96572e-13
glyald[c]	3.3566e-11	3.93641e-12
xu1p_D[c]	4.60432e-12	9.09717e-13
gcald[c]	1.0127e-11	1.60867e-11
tag1p_D[c]	1.39178e-12	2.52955e-12
f6p[c]	9.39435e-11	2.41047e-11
f26bp[c]	5.93643e-13	1.7053e-12
fe2[m]	4.22773e-13	1.88294e-13
ppp9[m]	6.25732e-13	5.18724e-13
pheme[m]	2.61124e-13	3.2345e-13
formcoa[c]	2.68737e-13	4.83176e-13
fe2[c]	2.89013e-12	2.66027e-11
fuc_L[c]	1.40017e-11	1.07295e-11
Lfmkynr[c]	2.06112e-12	2.08247e-12
Lkynr[c]	4.03588e-11	1.47793e-12
fol[c]	9.83391e-11	4.47926e-11
formcoa[x]	7.03022e-13	7.81679e-13
for[m]	1.19016e-12	7.67386e-13
for[r]	3.15481e-12	2.02793e-12
5dhf[m]	7.4496e-13	1.54898e-12
thf[m]	6.79421e-11	2.29647e-11
frdp[x]	5.4954e-11	1.97273e-11
frdp[r]	7.04858e-11	2.28511e-11
fru[c]	8.9601e-11	2.99762e-11
5forthf[c]	8.01492e-12	5.11591e-13
methf[c]	1.05729e-10	1.89857e-11
fuc13galacglcgal14acglcgalgluside_hs[c]	6.15626e-13	1.40693e-12
fuc13galacglcgal14acglcgalgluside_hs[g]	1.46035e-12	8.38427e-13
fuc14galacglcgalgluside_hs[c]	6.17976e-13	7.03441e-13
fuc14galacglcgalgluside_hs[g]	2.25223e-12	2.20268e-13
fucacgalfucgalacglcgalgluside_hs[c]	8.86846e-13	7.39186e-13
fucacgalfucgalacglcgalgluside_hs[g]	1.30984e-12	9.0955e-13
fucacngal14acglcgalgluside_hs[c]	1.0731e-12	1.25056e-12
fucacngal14acglcgalgluside_hs[g]	2.58252e-12	3.32545e-12
fucacngalacglcgalgluside_hs[c]	2.53492e-12	4.19215e-12
fucacngalacglcgalgluside_hs[g]	2.57638e-12	4.28457e-12
ksi[l]	3.10624e-12	2.03215e-12
fuc_L[l]	2.40822e-12	4.88398e-12
ksi_deg1[l]	1.75159e-12	1.00808e-12
s2l2fn2m2masn[l]	3.55338e-12	6.86387e-12
s2l2n2m2masn[l]	2.67548e-12	2.63614e-12
fucfuc12gal14acglcgalgluside_hs[c]	4.05187e-12	3.80918e-12
fucfuc12gal14acglcgalgluside_hs[g]	4.79794e-12	3.83826e-12
fucfuc132galacglcgal14acglcgalgluside_hs[c]	1.87252e-12	6.67952e-13
fucfuc132galacglcgal14acglcgalgluside_hs[g]	5.1037e-12	2.72862e-12
fucfucfucgalacglc13galacglcgal14acglcgalgluside_hs	1.91511e-12	3.55559e-13
fucfucfucgalacglc13galacglcgal14acglcgalgluside_hs	8.44991e-13	2.84328e-13
fucfucfucgalacglcgal14acglcgalgluside_hs[c]	2.47091e-12	3.06269e-12
fucfucfucgalacglcgal14acglcgalgluside_hs[g]	4.28035e-12	5.98306e-12
fucfucgalacglcgalgluside_hs[c]	6.4353e-12	8.24243e-13
fucfucgalacglcgalgluside_hs[g]	4.68337e-12	3.51008e-12
fucgal14acglcgalgluside_hs[c]	5.27349e-12	4.49064e-12
fucgal14acglcgalgluside_hs[g]	6.73119e-13	4.09275e-12
fucgalfucgalacglcgalgluside_hs[c]	6.66683e-12	2.6148e-12
fucgalfucgalacglcgalgluside_hs[g]	3.7661e-12	1.38556e-12
fucgalgbside_hs[c]	4.10435e-12	2.7357e-12
fucgalgbside_hs[g]	1.58498e-11	6.00409e-12
4fumacac[c]	5.59762e-12	1.7728e-12
fum[m]	1.58138e-10	3.16049e-11
so4[m]	1.03221e-10	2.56932e-11
so4[c]	2.27942e-10	3.81664e-11
tsul[m]	1.20433e-10	1.37367e-11
tsul[c]	1.24173e-10	1.0859e-11
acngalacglcgalgluside_hs[g]	2.36722e-12	2.73559e-12
fucgalacglc13galacglcgal14acglcgalgluside_hs[g]	9.59482e-13	2.98428e-13
fucfucgalacglc13galacglcgal14acglcgalgluside_hs[g]	1.37024e-12	1.26477e-12
acngal14acglcgalgluside_hs[g]	1.35128e-12	1.35297e-12
fucfucgalacglcgal14acglcgalgluside_hs[g]	9.21506e-13	7.24754e-13
fuc132galacglcgal14acglcgalgluside_hs[g]	4.06963e-12	2.74269e-12
m2mpdol_L[c]	3.33053e-13	3.30569e-14
m3mpdol_L[c]	2.31204e-13	2.8777e-13
m2mpdol_U[c]	1.09246e-13	1.01974e-13
m3mpdol_U[c]	2.76085e-13	1.90792e-13
m4mpdol_L[c]	8.33146e-13	3.35534e-13
m4mpdol_U[c]	2.13496e-13	4.77243e-13
m1mpdol_L[c]	4.78614e-13	2.41612e-14
m1mpdol_U[c]	2.42515e-13	3.83339e-13
ksi_pre14[g]	9.25857e-14	7.44294e-13
ksi_pre17[g]	2.13629e-12	1.2097e-12
ksi_pre20[g]	8.38662e-13	1.58096e-13
ksi_pre23[g]	6.62803e-13	1.56319e-13
ksi_pre26[g]	1.66585e-12	3.53495e-13
ksi_pre29[g]	2.71366e-12	4.3876e-13
ksi_pre32[g]	2.16249e-12	1.15197e-12
ksi_pre35[g]	1.45006e-12	1.06937e-12
ksi_pre36[g]	6.98386e-13	2.6823e-12
ksii_core4_pre1[g]	2.30228e-12	1.49214e-12
ksii_core4_pre6[g]	2.48591e-13	9.52134e-13
ksii_core4_pre9[g]	3.25753e-13	8.98838e-13
ksii_core4_pre10[g]	4.83871e-12	4.75717e-12
ksii_core2_pre1[g]	1.2178e-12	1.40687e-12
ksii_core2_pre6[g]	1.57581e-12	9.37916e-13
ksii_core2_pre9[g]	4.39197e-13	6.11067e-13
ksii_core2_pre10[g]	1.96951e-12	2.94165e-12
ksi_pre5[g]	1.35215e-12	2.13873e-12
ksi_pre8[g]	1.43574e-12	1.47619e-12
ksi_pre11[g]	5.66158e-13	6.39488e-13
l2fn2m2masn[g]	1.60894e-12	6.70491e-13
g1m8masn[r]	3.87246e-13	1.06581e-13
g2m8masn[r]	4.72511e-13	1.04805e-12
glyc3p[c]	4.67821e-11	2.03499e-11
glu5sa[m]	5.16565e-11	1.45526e-11
1pyr5c[m]	1.03128e-10	3.45608e-11
glu5sa[c]	2.19913e-12	1.47793e-12
1pyr5c[c]	1.28078e-11	2.70575e-11
glu5p[m]	3.69732e-12	2.38032e-12
6pgl[r]	8.68265e-11	2.08882e-11
g6p[c]	1.12323e-10	2.61707e-08
6pgl[c]	9.7458e-11	2.9182e-11
gudac[c]	2.75668e-12	1.26832e-12
gacpail_hs[c]	8.41868e-13	4.40536e-12
gacpail_hs[r]	4.66868e-12	2.7092e-12
galside_hs[g]	2.42321e-12	1.4676e-12
paps[g]	3.21027e-12	1.77089e-12
pap[g]	3.53251e-12	1.72024e-12
sgalside_hs[g]	7.71827e-13	1.00897e-12
galacglcgalgbside_hs[c]	6.63802e-13	3.98084e-13
ksi_deg26[l]	6.49554e-12	4.70393e-12
gal[l]	3.93677e-11	5.04314e-11
ksi_deg27[l]	5.66226e-12	5.00942e-12
ksi_deg29[l]	3.29694e-12	4.27083e-12
ksi_deg30[l]	9.80447e-13	1.43925e-12
ksi_deg32[l]	3.83804e-13	1.07273e-12
ksi_deg33[l]	3.40124e-12	2.77332e-12
ksi_deg35[l]	2.30083e-12	5.25802e-12
ksi_deg36[l]	2.02577e-12	1.69761e-12
ksi_deg38[l]	3.06091e-12	9.12959e-12
ksi_deg39[l]	4.30767e-13	2.21423e-12
ksi_deg40[l]	1.07482e-12	1.0143e-12
ksi_deg41[l]	1.23242e-12	1.61116e-12
ksii_core2_deg2[l]	2.4392e-12	1.47793e-12
ksii_core2_deg3[l]	3.06816e-12	1.3783e-12
ksii_core2_deg5[l]	2.00263e-12	6.87859e-12
ksii_core2_deg6[l]	3.8124e-12	4.70834e-12
ksii_core2_deg8[l]	1.8654e-12	1.877e-12
ksii_core2_deg9[l]	2.22817e-12	9.66338e-13
core6[l]	1.89182e-12	4.58122e-12
l2n2m2mn[l]	1.60855e-12	5.68434e-13
ksii_core4_deg2[l]	2.30871e-12	2.56156e-12
ksii_core4_deg3[l]	2.94234e-12	6.61748e-13
ksi_deg5[l]	1.04861e-12	1.23579e-12
ksi_deg6[l]	1.6179e-12	2.37024e-12
ksi_deg8[l]	1.47034e-12	8.22953e-13
ksi_deg9[l]	1.2344e-12	1.49832e-12
ksi_deg11[l]	9.89597e-13	1.0566e-12
ksi_deg12[l]	2.50492e-12	6.91003e-13
ksi_deg14[l]	7.55856e-12	7.62264e-12
ksi_deg15[l]	2.07758e-12	2.2912e-12
ksi_deg17[l]	1.75397e-12	2.63988e-12
ksi_deg18[l]	1.66642e-12	8.52582e-13
ksi_deg20[l]	2.3662e-12	1.53802e-12
ksi_deg21[l]	6.07318e-12	5.43419e-12
ksi_deg23[l]	1.45207e-11	1.63592e-11
ksi_deg24[l]	1.37347e-12	8.61686e-13
galfuc12gal14acglcgalgluside_hs[c]	7.75824e-13	2.45848e-12
galfucgalacglcgal14acglcgalgluside_hs[c]	2.27102e-12	1.94689e-12
galgalfucfucgalacglcgalacglcgal14acglcgalgluside_h	1.93684e-12	1.55626e-12
galgalgalthcrm_hs[c]	1.20237e-12	1.05193e-12
galgluside_hs[l]	9.68114e-13	4.48308e-13
gm3_hs[g]	3.45324e-12	1.64757e-12
gd3_hs[g]	2.4869e-12	2.498e-12
gt3_hs[g]	2.96296e-12	2.30382e-12
gal[c]	1.33278e-10	3.53295e-11
gal1p[c]	6.91784e-11	1.89857e-11
Ser_Thr[g]	2.14939e-12	2.2739e-12
galside_hs[c]	1.85985e-12	3.08882e-11
udpg[c]	1.17211e-10	4.24052e-11
gam[c]	2.0024e-11	2.14051e-12
oagd3_hs[c]	2.20693e-12	1.25058e-12
oagd3_hs[g]	5.53868e-12	3.9222e-12
oagt3_hs[c]	1.95399e-12	1.31029e-11
oagt3_hs[g]	1.54188e-12	3.09852e-12
gar[c]	1.90401e-12	1.61293e-12
fgam[c]	2.14273e-12	1.39466e-12
n2m2nmasn[l]	1.48948e-12	1.93268e-12
gluside_hs[l]	1.54721e-12	2.64322e-12
glc_D[l]	3.97408e-12	1.76215e-12
gbside_hs[c]	4.40148e-12	3.21165e-12
gbside_hs[l]	7.22922e-12	5.91172e-12
glyclt[c]	1.68541e-11	1.14255e-11
lpam[m]	2.28555e-11	2.15792e-11
alpam[m]	3.50724e-11	4.20641e-12
dhlam[m]	4.18297e-11	2.16858e-11
mlthf[m]	4.67537e-11	3.22871e-11
lpro[m]	3.1946e-11	1.42109e-12
alpro[m]	4.35421e-11	2.72848e-12
dhlpro[m]	6.84963e-11	3.43903e-12
gchola[c]	1.35174e-10	1.90994e-11
gd1b2_hs[c]	7.62501e-13	9.59288e-13
gd1b2_hs[g]	5.73985e-13	2.50833e-12
gd1c_hs[c]	9.59399e-13	4.98823e-12
gd1c_hs[g]	3.29714e-12	2.89901e-12
gmp[g]	5.94014e-12	9.66338e-13
gmp[c]	5.33191e-11	2.96965e-11
gdpddman[c]	2.89546e-12	1.26832e-12
glu_L[l]	1.36282e-11	4.47642e-12
thf[l]	7.77156e-13	3.98126e-13
5oxpro[c]	4.96669e-12	3.95772e-12
Tyr_ggn[c]	1.19571e-12	3.97904e-13
ggn[c]	1.21503e-12	1.40687e-12
leuktrC4[r]	2.46203e-12	8.67306e-13
glu_L[r]	5.05272e-12	5.67013e-12
leuktrD4[r]	3.48699e-12	4.46265e-12
leuktrE4[c]	1.18575e-10	4.02451e-11
leuktrF4[c]	1.08685e-10	3.44471e-11
ser_L[m]	1.03384e-12	7.67386e-13
glac[c]	5.24096e-11	7.95808e-13
glac[r]	5.0477e-11	5.11591e-13
glygn1[c]	4.18887e-13	1.15108e-12
glygn2[c]	1.38253e-12	2.52953e-12
hs_deg9[l]	1.16875e-12	1.61293e-12
glcur[l]	3.25326e-12	2.7686e-12
hs_deg10[l]	7.78218e-13	4.19331e-13
cs_a_deg2[l]	2.67888e-12	6.60862e-13
cs_a_deg3[l]	4.36803e-12	1.47615e-12
cs_c_deg2[l]	1.28316e-12	4.54741e-13
cs_c_deg3[l]	4.48894e-12	1.09788e-12
cs_d_deg3[l]	8.9595e-13	3.2685e-13
cs_d_deg4[l]	2.16588e-12	2.21145e-12
cs_e_deg3[l]	4.87303e-13	1.40698e-12
cs_e_deg4[l]	1.64879e-12	2.77121e-12
ha[l]	1.22391e-12	9.30811e-13
ha_deg1[l]	2.36078e-12	1.62004e-12
ha_pre1[l]	7.63833e-13	8.59757e-13
hs_deg3[l]	9.8288e-13	9.166e-13
hs_deg4[l]	3.24282e-12	4.50488e-12
hs_deg8[l]	1.43159e-12	3.33955e-13
hs_deg14[l]	8.2831e-13	2.84218e-12
hs_deg15[l]	8.43409e-13	6.82121e-13
hs_deg20[l]	3.42342e-12	2.70008e-12
hs_deg21[l]	2.19449e-13	1.58452e-12
hs_deg24[l]	2.84055e-12	6.06834e-12
hs_deg25[l]	1.59007e-12	2.77822e-12
uacgam[c]	2.72218e-11	7.43317e-12
naglc2p_L[c]	1.22534e-13	4.29934e-14
ump[c]	3.21535e-10	6.19593e-11
naglc2p_U[c]	8.86513e-14	6.67938e-14
glc_D[g]	3.17435e-12	6.83542e-12
glcur[c]	4.68603e-12	2.32095e-11
glcur[r]	1.02432e-10	2.56364e-11
dxtrn[c]	9.02389e-13	1.56319e-13
glygn3[c]	1.32805e-12	2.03215e-12
guln[r]	1.21861e-10	2.6489e-11
gullac[r]	7.68523e-11	1.98952e-12
gln_L[m]	1.16955e-11	1.48148e-12
gullac[c]	3.22871e-11	3.0127e-12
glucys[c]	8.84674e-12	1.05338e-12
forglu[c]	1.80194e-11	3.52429e-12
pram[c]	2.46381e-12	1.35048e-12
glx[c]	1.86731e-11	1.74047e-11
oxa[x]	3.26139e-12	3.12639e-12
glyc3p[m]	1.33298e-11	2.67164e-11
glyc_R[c]	2.95586e-11	4.718e-12
glyclt[x]	4.29168e-12	2.89901e-12
glyc_S[c]	3.50581e-12	4.718e-12
glyc[c]	4.64411e-11	2.03499e-11
glyc[m]	8.20322e-12	7.55573e-12
lgt_S[c]	9.73159e-11	7.41807e-12
gthrd[m]	1.77733e-10	6.19877e-11
xmp[c]	1.57087e-11	1.47438e-12
gmp[n]	6.18172e-13	3.16902e-12
6pgc[c]	1.40403e-11	5.42144e-12
ru5p_D[c]	2.12367e-10	4.77485e-11
6pgc[r]	2.24176e-12	7.10543e-13
ru5p_D[r]	1.38925e-10	2.01226e-11
sarcs[c]	2.53486e-12	2.28439e-12
gp1calpha_hs[c]	2.11664e-12	9.27625e-12
gp1calpha_hs[g]	4.24912e-12	2.34462e-12
gp1c_hs[c]	1.83586e-12	6.60874e-13
gp1c_hs[g]	4.94493e-13	1.11554e-12
g3pc[c]	1.37135e-11	7.24754e-13
em2emgacpail_prot_hs[r]	5.63292e-13	7.88705e-13
hdca[r]	9.8666e-11	2.29319e-11
gpi_prot_hs[r]	2.13416e-12	4.27747e-12
mgacpail_hs[r]	1.70092e-12	2.20268e-12
gq1balpha_hs[c]	5.37126e-13	1.10845e-12
gq1balpha_hs[g]	4.65047e-12	1.96781e-12
gq1b_hs[c]	3.83654e-12	3.06956e-12
gq1b_hs[g]	3.08809e-12	1.51371e-12
gsn[c]	1.14003e-10	1.14966e-11
gt1a_hs[c]	4.49331e-12	2.72846e-12
gt1a_hs[g]	5.39568e-12	2.55798e-12
gthox[m]	8.6402e-11	2.73985e-11
gthrd[r]	2.25953e-12	6.96776e-13
gua[c]	1.78488e-10	1.65699e-11
xan[c]	7.35731e-11	1.17879e-11
guln[c]	6.85318e-12	2.251e-11
glcur1p[c]	2.09255e-12	6.82343e-13
pe_hs[r]	1.0661e-10	3.20597e-11
emgacpail_hs[r]	7.71395e-13	1.46916e-12
m2gacpail_hs[r]	1.85634e-12	1.47791e-12
h2o2[l]	1.88471e-12	8.81073e-13
h2o2[n]	3.21099e-12	1.44251e-12
m3gacpail_hs[r]	3.38363e-12	2.50135e-12
em3gacpail_hs[r]	1.21205e-12	2.10674e-12
emem2gacpail_hs[r]	7.10815e-13	1.00542e-12
em2emgacpail_hs[r]	3.88945e-12	1.93549e-12
m3emgacpail_hs[r]	1.12371e-12	3.24017e-12
gpi_hs[r]	1.9136e-12	3.01629e-12
mem2emgacpail_hs[r]	2.24673e-12	1.43556e-12
pre_prot[r]	1.49947e-12	1.42075e-12
udpglcur[c]	6.57288e-11	2.71911e-11
hcoumarin[c]	7.36386e-13	5.11591e-13
hestratriol[c]	4.10311e-13	1.13687e-12
hestratriol[r]	1.14236e-12	3.06954e-12
4mlacac[c]	2.0659e-12	1.14753e-12
his_L[c]	1.78046e-10	2.61906e-08
urcan[c]	2.63185e-11	1.22213e-12
hista[c]	8.73115e-11	3.13776e-11
ppbng[c]	1.06759e-12	2.74314e-12
hmbil[c]	1.41426e-12	2.30219e-12
hmgcoa[c]	5.65024e-11	3.39924e-11
hmgcoa[m]	1.5973e-11	5.92593e-12
hmgcoa[x]	1.32445e-11	9.24771e-12
hom_L[c]	3.95517e-10	7.20775e-11
pheme[c]	8.91305e-11	1.7959e-12
phyt2ohcoa[x]	2.4642e-12	1.2062e-12
pristanal[x]	1.98081e-12	9.48578e-13
hpdcacrn[c]	9.81897e-13	1.51703e-12
hpdcacrn[m]	8.91651e-13	1.71244e-12
hpyr[c]	1.0715e-11	1.8531e-11
hpyr[x]	1.93268e-12	6.09646e-12
hretn[c]	9.83708e-13	7.83151e-13
hs_deg1[l]	1.22602e-12	2.84689e-13
hs_deg2[l]	1.23335e-12	1.03739e-12
hs_deg6[l]	3.69559e-13	8.03219e-13
hs_deg7[l]	9.74972e-13	1.20792e-13
hs_deg12[l]	7.02608e-13	4.61853e-13
hs_deg13[l]	9.64343e-13	4.83169e-13
hs_deg18[l]	3.97612e-13	2.7009e-13
hs_deg19[l]	1.18019e-12	1.49214e-13
cortsn[r]	3.9563e-11	1.47793e-12
andrstndn[r]	3.04468e-12	1.5794e-12
tststerone[r]	3.05667e-12	7.17504e-12
nadph[x]	4.83266e-12	5.13677e-12
nadp[x]	8.29697e-12	2.45325e-12
cholcoaone[x]	4.55103e-12	8.39773e-13
eandrstrn[r]	3.44791e-12	1.11511e-12
andrstandn[r]	1.0101e-10	2.47906e-11
prgnlone[c]	4.56635e-12	3.55627e-12
prgnlone[r]	4.88853e-12	3.87068e-12
prgstrn[r]	1.53588e-12	2.55806e-12
17ahprgnlone[r]	2.00218e-12	4.47675e-12
17ahprgstrn[r]	1.23568e-12	1.00714e-12
xol7a[r]	1.17382e-11	8.93863e-12
xol7aone[r]	8.75389e-11	2.52385e-11
hspg[l]	3.06137e-13	5.68448e-13
hs[l]	3.32908e-12	4.64696e-12
htaxol[c]	2.15578e-12	1.54188e-12
hxan[c]	7.6227e-11	2.84359e-11
hxan[x]	2.33769e-12	3.69482e-13
pyam5p[c]	3.82983e-12	1.49214e-12
pydam[c]	9.48219e-12	6.99663e-12
taur[c]	7.43228e-11	3.73177e-11
icit[x]	5.58487e-12	1.61959e-12
3ityr_L[c]	1.01407e-12	6.7514e-13
iodine[c]	4.26128e-12	2.38745e-12
35diotyr[c]	6.20367e-12	1.47437e-12
triodthy[c]	8.80789e-11	1.98952e-11
thyox_L[c]	1.00087e-10	2.77396e-11
tyr_L[c]	3.72893e-10	6.55194e-09
hs_deg5[l]	2.27839e-13	7.74769e-13
idour[l]	5.51778e-12	2.18914e-12
hs_deg16[l]	2.14639e-12	1.66267e-12
hs_deg17[l]	1.12001e-12	9.37903e-13
hs_deg22[l]	1.48272e-12	1.78346e-12
hs_deg23[l]	2.302e-12	5.11757e-13
cs_b_deg3[l]	8.93869e-13	8.18901e-13
idour[c]	1.43446e-12	6.96332e-13
idp[n]	5.79803e-11	1.36424e-12
ile_L[c]	3.07068e-10	1.30742e-08
ile_L[m]	1.00044e-11	8.52651e-13
itacon[m]	7.84439e-12	2.16005e-12
itp[n]	6.63931e-11	9.09495e-13
4izp[c]	2.63185e-11	6.53699e-13
xylu_D[c]	8.19966e-12	2.73381e-12
tagat_D[c]	4.60076e-13	1.06583e-12
ksii_core2[g]	6.21402e-13	1.4283e-12
ksii_core2[l]	5.31464e-13	4.9738e-13
ksii_core4[g]	1.08186e-12	1.58806e-12
ksii_core4[l]	3.89794e-12	2.84933e-12
ksi[g]	5.39568e-13	2.29683e-12
anth[c]	5.79803e-11	1.46749e-12
4aphdob[c]	3.28555e-11	2.95586e-12
kynate[c]	5.87761e-11	9.09495e-13
lac_L[c]	1.86105e-10	5.86624e-11
lcts[g]	8.10019e-13	1.60583e-12
3spyr[c]	5.18696e-13	4.90274e-13
leuktrA4[r]	3.0056e-12	8.95284e-13
leuktrB4[c]	8.53788e-11	2.22826e-11
leuktrC4[c]	1.98384e-10	3.53566e-11
leuktrD4[c]	1.55978e-10	4.718e-11
leu_L[c]	1.72523e-10	2.61278e-08
leu_L[m]	2.4329e-11	6.13909e-12
nformanth[c]	1.67815e-12	2.13163e-12
limnen[c]	8.318e-13	2.67177e-12
xyl_D[l]	2.16696e-12	1.73861e-12
cs_a_deg5[l]	1.45775e-12	3.58824e-13
cs_c_deg5[l]	1.16157e-12	1.00531e-12
cs_e_deg7[l]	7.20431e-13	3.24012e-12
lneldccrn[c]	3.11573e-12	6.39488e-13
lneldccrn[m]	2.01084e-12	1.23634e-12
lnlccrn[c]	3.54568e-12	1.0516e-12
lnlccrn[m]	1.15872e-12	3.12639e-12
lnlncacrn[c]	6.07448e-13	1.47793e-12
lnlncacrn[m]	2.00131e-12	1.27898e-12
lnlncgcrn[c]	4.74608e-12	1.17951e-12
lnlncgcrn[m]	6.35547e-12	1.16529e-12
Ssq23epx[r]	1.81588e-12	4.95604e-13
lanost[r]	3.15614e-12	2.78844e-12
lpchol_hs[c]	1.10741e-11	2.95319e-12
thp2c[x]	8.36081e-13	1.32161e-12
mag_hs[c]	1.7172e-11	1.14397e-12
retinol[c]	8.24656e-11	3.31575e-11
retfa[c]	4.2597e-12	1.91491e-12
retinol_cis_11[c]	1.05061e-10	2.45848e-11
11_cis_retfa[c]	2.16271e-12	5.14699e-13
retinol_9_cis[c]	6.99174e-11	2.57572e-11
9_cis_retfa[c]	9.84102e-13	1.807e-12
pd3[c]	1.54898e-11	1.47793e-12
trp_L[c]	4.76497e-10	2.6189e-08
lys_L[x]	4.53533e-13	6.03961e-13
6a2ohxnt[x]	8.5096e-13	1.3074e-12
nm4masn[g]	1.49969e-12	4.01457e-13
man[g]	2.26232e-12	6.2659e-12
nm2masn[g]	2.68864e-12	3.06599e-12
m4masn[g]	3.13394e-12	5.01724e-12
n3m2masn[g]	6.24533e-13	4.6896e-13
n2m2nmasn[g]	1.58051e-12	1.06593e-12
n4m2masn[g]	3.91248e-13	3.97904e-13
m7masnB[r]	1.95842e-12	4.26326e-12
m7masnB[g]	1.89138e-12	1.4283e-12
m8masn[r]	1.89071e-12	4.62896e-12
m8masn[g]	1.42504e-12	1.57924e-12
3mldz[c]	1.52411e-12	2.70006e-13
malt[c]	9.80549e-12	6.07159e-12
man[r]	1.3074e-12	2.74269e-12
3mgcoa[m]	2.20268e-12	1.47793e-12
mercplac[c]	3.73035e-12	2.11742e-12
mercplaccys[c]	2.10321e-12	2.00373e-12
tcynt[c]	1.1608e-12	7.32607e-13
5mdru1p[c]	1.59872e-12	7.96252e-13
mescon[m]	4.6839e-11	1.25056e-12
mescoa[m]	4.6839e-11	1.25056e-12
6hoxmelatn[c]	2.25757e-12	5.11591e-13
meoh[l]	1.0445e-12	2.32743e-12
mepi[c]	2.25662e-12	2.08922e-12
mev_R[x]	1.67066e-12	6.39488e-13
5pmev[x]	9.69225e-13	4.26326e-13
mhista[c]	1.64491e-12	3.87956e-12
mi1345p[c]	1.53744e-12	9.9476e-13
mi134p[c]	1.4011e-12	8.70415e-13
mi13p[c]	1.22835e-12	6.53699e-13
mi34p[c]	4.95596e-12	4.17799e-12
mi1p_D[c]	2.80931e-11	4.27036e-12
mi145p[c]	5.62395e-12	3.61577e-12
mi14p[c]	1.94067e-12	2.60214e-12
mi4p_D[c]	9.37916e-12	2.77112e-12
mi14p[n]	4.51372e-12	2.0326e-12
mi1p_D[n]	2.33058e-12	2.13163e-12
mi3p_D[c]	3.45235e-12	1.30745e-12
[truncated: 962 more rows]
